# Supplementary material for: N,N′-[(2,3,5,6-Tetra­methyl-p-phenyl­ene)dimethyl­ene]bis­[2-chloro-N-(2-chloro­ethyl)ethanamine]
Source: Acta Crystallogr Sect E Struct Rep Online. 2009 Jul 15;65(Pt 8):o1850. doi: 10.1107/S1600536809026300 (PMC2977456; doi:10.1107/S1600536809026300)
Supplement: Supplementary file 2 [file e-65-o1850-Isup2.hkl]

# 
# h,k,l, Fc-squared, Fo-squared, sigma(Fo-squared) and status flag 
# 
data_I
_shelx_title ' t in P2(1)/c' 
_shelx_refln_list_code          4 
_shelx_F_calc_maximum      189.29 
_exptl_crystal_F_000       468.00 
_reflns_d_resolution_high  0.7500 
 
loop_ 
 _symmetry_equiv_pos_as_xyz 
 'x, y, z' 
 '-x, y+1/2, -z+1/2' 
 '-x, -y, -z' 
 'x, -y-1/2, z-1/2' 
 
_cell_length_a    13.6694 
_cell_length_b     9.7510 
_cell_length_c     8.3997 
_cell_angle_alpha  90.000 
_cell_angle_beta   93.695 
_cell_angle_gamma  90.000 
 
_shelx_F_squared_multiplier     1.000 
 
loop_ 
 _refln_index_h 
 _refln_index_k 
 _refln_index_l 
 _refln_F_squared_calc 
 _refln_F_squared_meas 
 _refln_F_squared_sigma 
 _refln_observed_status 
   2   0   0      147.07      163.97      1.87 o 
   3   0   0     6502.95     6534.03     44.46 o 
   4   0   0      543.99      468.44      4.35 o 
   5   0   0     1529.46     1707.90     11.34 o 
   6   0   0      269.91      360.44      4.73 o 
   7   0   0      555.39      535.79      6.22 o 
   8   0   0     3074.99     3214.61     16.38 o 
   9   0   0       57.06       46.60      2.29 o 
  10   0   0       59.71       52.93      2.56 o 
  11   0   0       43.17       49.16      2.67 o 
  12   0   0       50.08       48.83      2.80 o 
  13   0   0       56.69       59.96      3.22 o 
  14   0   0        1.70        7.92      1.88 o 
  15   0   0       24.74       39.39      4.67 o 
  16   0   0       59.96       60.61      7.58 o 
   1   1   0      204.43      218.60      1.75 o 
   2   1   0      378.17      404.70      2.98 o 
   3   1   0     4602.73     4904.03     27.10 o 
   4   1   0     7821.93     8289.10     43.73 o 
   5   1   0      507.77      457.04      3.44 o 
   6   1   0     1991.91     2026.31      7.92 o 
   7   1   0      189.01      166.28      2.51 o 
   8   1   0       37.30       40.40      1.44 o 
   9   1   0        0.00        0.44      0.55 o 
  10   1   0      122.02      111.00      2.56 o 
  11   1   0       99.57       88.52      2.44 o 
  12   1   0       17.36       24.41      2.28 o 
  13   1   0      190.57      192.14      4.13 o 
  14   1   0       19.67       27.62      3.75 o 
  15   1   0       27.45       37.19      3.29 o 
  16   1   0        0.50        2.69      1.67 o 
   0   2   0     3283.28     3737.78     22.19 o 
   1   2   0      411.43      411.12      3.05 o 
   2   2   0    12560.54    13163.19    136.38 o 
   3   2   0     6955.34     7421.66     59.01 o 
   5   2   0      956.81     1072.26      6.23 o 
   6   2   0      683.39      622.68      6.04 o 
   7   2   0      405.61      370.11      3.70 o 
   8   2   0       13.78       12.62      0.98 o 
   9   2   0      468.32      482.88      4.82 o 
  10   2   0      880.18      868.65     15.23 o 
  11   2   0       27.68       26.68      1.75 o 
  12   2   0       91.13      105.61      3.98 o 
  13   2   0        1.12        1.09      0.94 o 
  14   2   0       59.83       57.87      3.66 o 
  15   2   0       11.11       16.82      2.58 o 
  16   2   0       43.57       51.12      3.99 o 
  17   2   0        9.54       11.15      3.44 o 
   1   3   0     8698.14     9237.30     81.49 o 
   2   3   0     1519.84     1634.10     10.05 o 
   3   3   0       74.60      109.58      2.16 o 
   4   3   0       20.27       22.35      1.19 o 
   5   3   0       64.88       97.28      1.82 o 
   6   3   0     1937.48     2054.92     11.91 o 
   7   3   0      659.83      653.75      5.93 o 
   8   3   0       99.52       77.08      2.14 o 
   9   3   0        1.53        2.47      0.85 o 
  10   3   0      253.85      239.68      4.61 o 
  11   3   0        0.35        0.82      0.81 o 
  12   3   0      627.64      611.28     10.91 o 
  13   3   0        3.82        3.22      1.10 o 
  14   3   0       31.92       27.55      2.96 o 
  15   3   0       12.41       19.71      2.69 o 
  16   3   0       21.65       31.96      4.05 o 
  17   3   0        9.79        5.43      2.86 o 
   0   4   0     1563.86     1748.36     12.34 o 
   1   4   0      474.03      537.82      3.63 o 
   3   4   0      464.25      511.58      5.06 o 
   4   4   0      191.31      196.21      3.33 o 
   5   4   0      429.54      464.18      5.28 o 
   6   4   0      229.79      240.48      4.02 o 
   7   4   0      339.12      308.99      4.82 o 
   8   4   0       63.98       57.38      2.37 o 
   9   4   0      179.01      144.67      3.96 o 
  10   4   0        0.27       -0.11      0.72 o 
  11   4   0      119.02      120.54      3.66 o 
  12   4   0        7.18        9.14      1.50 o 
  13   4   0        3.23        3.35      1.20 o 
  14   4   0       30.28       30.57      3.24 o 
  15   4   0       17.92       15.73      2.59 o 
  16   4   0       32.23       36.59      5.58 o 
  17   4   0        8.21       10.76      3.64 o 
   1   5   0     1145.08     1324.07      8.05 o 
   2   5   0       67.40       72.12      1.53 o 
   3   5   0      700.42      661.47      6.32 o 
   4   5   0     1253.00     1365.76     10.32 o 
   5   5   0      270.07      242.80      4.17 o 
   6   5   0        0.62       -0.28      0.61 o 
   7   5   0       28.01       29.08      1.88 o 
   8   5   0      106.77       94.29      3.00 o 
   9   5   0      143.42      124.00      5.78 o 
  10   5   0      279.08      258.16      5.24 o 
  11   5   0        0.40        1.55      1.06 o 
  12   5   0        3.28        3.46      1.14 o 
  13   5   0        3.81        5.68      1.59 o 
  14   5   0        2.29        6.28      1.79 o 
  15   5   0        1.47        2.11      1.59 o 
  16   5   0        1.39        6.43      3.17 o 
   0   6   0      876.46      840.34      8.25 o 
   1   6   0      190.44      190.04      2.72 o 
   2   6   0       12.87       15.20      1.20 o 
   3   6   0       33.69       29.71      1.74 o 
   4   6   0      156.91      135.27      3.29 o 
   5   6   0        0.21        0.44      0.68 o 
   6   6   0        1.98        0.10      0.66 o 
   7   6   0        3.41        2.25      0.95 o 
   8   6   0       75.38       84.05      3.04 o 
   9   6   0        6.02        5.71      1.26 o 
  10   6   0        2.25        4.51      1.28 o 
  11   6   0       42.71       51.16      2.86 o 
  12   6   0       13.71       13.15      1.94 o 
  13   6   0        7.16        5.60      1.65 o 
  14   6   0        0.06        3.60      1.65 o 
  15   6   0       38.63       45.13      4.17 o 
  16   6   0       18.22       27.21      5.28 o 
   1   7   0      292.97      321.53      4.91 o 
   2   7   0       11.15        6.65      1.08 o 
   3   7   0       77.58       70.91      2.57 o 
   4   7   0       84.92       73.38      2.94 o 
   5   7   0        0.50       -0.27      0.74 o 
   6   7   0        3.97        4.73      1.15 o 
   7   7   0       32.62       32.78      2.28 o 
   8   7   0        4.73        4.95      1.20 o 
   9   7   0       51.70       44.24      2.73 o 
  10   7   0       33.52       36.01      2.66 o 
  11   7   0        1.39        2.97      1.24 o 
  12   7   0        0.10        0.59      1.16 o 
  13   7   0        6.69        8.65      1.93 o 
  14   7   0        0.04        2.61      1.85 o 
  15   7   0        0.12        1.80      1.91 o 
   0   8   0      147.07      163.55      7.19 o 
   1   8   0      235.15      195.18      4.77 o 
   2   8   0       43.75       51.56      2.42 o 
   3   8   0        0.67        0.82      0.85 o 
   4   8   0       10.69       14.11      1.70 o 
   5   8   0        0.60        2.48      1.01 o 
   6   8   0       38.49       33.96      2.39 o 
   7   8   0        0.51       -0.11      0.90 o 
   8   8   0       54.05       51.92      3.01 o 
   9   8   0       25.09       27.31      2.46 o 
  10   8   0        1.66        0.01      1.08 o 
  11   8   0        2.99        6.41      1.55 o 
  12   8   0        0.35        0.80      1.22 o 
  13   8   0        6.70        6.50      1.86 o 
  14   8   0        5.45        4.92      2.15 o 
   1   9   0        1.05        0.90      1.26 o 
   2   9   0        0.21       -1.11      1.11 o 
   3   9   0      133.95      121.53      4.23 o 
   4   9   0       66.42       68.93      3.01 o 
   5   9   0      120.35      106.10      3.70 o 
   6   9   0        0.04       -0.95      0.95 o 
   7   9   0        9.07       12.05      1.86 o 
   8   9   0        5.88        5.49      1.48 o 
   9   9   0        5.70        8.23      1.70 o 
  10   9   0       15.01       18.53      2.26 o 
  11   9   0       10.68       15.01      2.12 o 
  12   9   0       21.21       27.35      2.82 o 
  13   9   0        2.61        5.10      2.34 o 
   0  10   0       43.46       38.62      4.89 o 
   1  10   0       24.89       27.73      3.07 o 
   2  10   0       38.72       38.13      3.46 o 
   3  10   0       10.81       11.10      2.20 o 
   4  10   0        6.25        4.88      1.76 o 
   5  10   0        3.99        4.84      1.59 o 
   6  10   0       58.00       58.38      3.74 o 
   7  10   0        9.82       12.80      2.15 o 
   8  10   0       19.37       28.99      2.72 o 
   9  10   0        0.32        1.31      1.33 o 
  10  10   0       38.07       42.21      3.29 o 
  11  10   0        1.21        1.30      1.67 o 
   1  11   0       26.36       29.37      4.66 o 
   2  11   0       44.40       46.79      4.00 o 
   3  11   0        8.23        9.44      2.25 o 
   4  11   0        9.29       12.98      2.54 o 
   5  11   0        1.13        4.71      1.83 o 
   6  11   0       21.68       20.64      3.07 o 
   7  11   0       94.90       94.40      4.58 o 
   8  11   0        9.59        8.36      2.12 o 
   9  11   0        2.46        2.00      1.67 o 
   0  12   0       40.95       41.94      5.73 o 
   1  12   0        0.45        0.80      1.46 o 
   2  12   0       56.35       61.77      4.65 o 
   3  12   0       10.00       11.27      2.49 o 
   4  12   0        0.01        0.47      1.75 o 
   5  12   0        2.94        4.47      2.27 o 
   6  12   0        6.96       11.59      2.77 o 
   7  12   0        0.33        0.38      3.27 o 
 -16   1   1       26.13       29.65      6.49 o 
 -15   1   1        9.58       11.12      2.27 o 
 -14   1   1       17.49       26.12      2.81 o 
 -13   1   1      262.60      262.07      4.78 o 
 -12   1   1       60.30       57.12      2.15 o 
 -11   1   1      714.96      729.93      7.07 o 
 -10   1   1      567.97      604.25      6.32 o 
  -9   1   1      212.82      223.58      3.33 o 
  -8   1   1      172.23      143.34      2.52 o 
  -7   1   1      403.86      400.84      3.84 o 
  -6   1   1       74.08       71.86      1.58 o 
  -5   1   1      504.12      472.35      5.04 o 
  -4   1   1     1639.25     1750.25      8.76 o 
  -3   1   1     1581.85     1828.32     10.65 o 
  -2   1   1      971.22     1157.21     12.36 o 
  -1   1   1     1674.29     1824.97     10.18 o 
   0   1   1     6162.66     6755.35     45.53 o 
   1   1   1      696.42      803.15      3.18 o 
   2   1   1      241.60      221.35      2.11 o 
   3   1   1     3938.07     4458.75     20.60 o 
   4   1   1     5936.01     6507.05     52.95 o 
   5   1   1       93.40       94.96      1.64 o 
   6   1   1     4748.08     5357.31     28.79 o 
   7   1   1      674.92      646.91      4.86 o 
   8   1   1       38.68       33.22      1.36 o 
   9   1   1      619.06      655.40      5.64 o 
  10   1   1      206.18      202.33      3.37 o 
  11   1   1      428.50      387.20      4.87 o 
  12   1   1      354.99      351.87      5.84 o 
  13   1   1       24.93       16.78      2.02 o 
  14   1   1       54.40       52.92      3.62 o 
  15   1   1        4.09        7.48      1.86 o 
  16   1   1        8.96        7.33      2.12 o 
  17   1   1       16.09       21.52      4.10 o 
 -17   2   1        6.89       11.15      3.52 o 
 -16   2   1        0.08        0.78      2.49 o 
 -15   2   1      186.67      203.92      6.49 o 
 -14   2   1        1.87        4.10      1.61 o 
 -13   2   1       98.53       89.77      3.28 o 
 -12   2   1      386.59      366.70      6.03 o 
 -11   2   1       17.13       20.27      1.61 o 
 -10   2   1      191.83      195.75      3.48 o 
  -9   2   1      424.04      436.28      6.50 o 
  -8   2   1        4.71        7.76      0.82 o 
  -7   2   1       42.25       32.06      1.23 o 
  -6   2   1       22.92       28.50      1.07 o 
  -5   2   1       98.73      113.73      1.78 o 
  -4   2   1      329.93      312.39      3.24 o 
  -3   2   1      167.54      188.07      1.89 o 
  -2   2   1      626.79      675.49      4.14 o 
  -1   2   1     1542.53     1742.94      7.29 o 
   0   2   1     2386.73     2684.24      8.64 o 
   1   2   1      623.48      681.32      5.54 o 
   2   2   1       18.13       18.37      0.66 o 
   3   2   1     2256.87     2389.25     17.49 o 
   4   2   1      110.44      109.05      2.25 o 
   5   2   1      244.56      280.50      3.34 o 
   6   2   1      330.20      392.08      3.62 o 
   7   2   1     1211.06     1303.14      7.01 o 
   8   2   1      873.39      929.60      6.31 o 
   9   2   1       15.77       19.47      1.24 o 
  10   2   1       40.11       41.92      1.72 o 
  11   2   1      614.14      587.39      9.46 o 
  12   2   1      167.63      146.38      5.03 o 
  13   2   1        4.83        3.59      1.56 o 
  14   2   1        6.56        9.18      1.97 o 
  15   2   1        6.93        3.90      1.78 o 
  16   2   1        0.01        3.35      1.73 o 
  17   2   1        1.24        2.40      1.66 o 
 -17   3   1        0.00        2.42      2.49 o 
 -16   3   1       26.12       35.29      5.36 o 
 -15   3   1       84.99       86.12      5.29 o 
 -14   3   1        1.42       -0.18      1.44 o 
 -13   3   1        0.01        0.77      1.00 o 
 -12   3   1      148.71      147.09      4.05 o 
 -11   3   1      185.78      180.51      4.24 o 
 -10   3   1       91.31       72.24      2.61 o 
  -9   3   1      106.95      102.68      2.95 o 
  -8   3   1      263.87      224.49      3.73 o 
  -7   3   1     1263.83     1322.16     14.85 o 
  -6   3   1      110.92      103.63      2.62 o 
  -5   3   1      291.63      355.62      3.80 o 
  -4   3   1       33.36       34.59      0.91 o 
  -3   3   1       40.54       47.46      1.18 o 
  -2   3   1        2.99        2.43      0.39 o 
  -1   3   1       85.55       92.21      1.59 o 
   0   3   1       41.12       33.26      0.93 o 
   1   3   1      726.68      847.02      6.12 o 
   2   3   1     2372.69     2670.80     19.06 o 
   3   3   1      284.43      217.40      3.93 o 
   4   3   1      150.60      188.69      3.74 o 
   5   3   1       36.37       51.94      1.29 o 
   6   3   1      960.11     1061.14     12.26 o 
   7   3   1       14.62       17.80      1.01 o 
   8   3   1      155.78      178.20      3.19 o 
   9   3   1      339.73      300.64     11.06 o 
  10   3   1      529.66      533.32      6.75 o 
  11   3   1       46.51       42.53      2.29 o 
  12   3   1        0.31        2.68      1.32 o 
  13   3   1       13.47       12.56      2.15 o 
  14   3   1       44.15       42.09      3.56 o 
  15   3   1        3.45        5.92      1.78 o 
  16   3   1        3.94        1.84      1.62 o 
  17   3   1        0.29        0.04      1.67 o 
 -17   4   1        0.05       -0.92      2.24 o 
 -16   4   1       10.32       11.74      3.66 o 
 -15   4   1       45.36       43.50      4.48 o 
 -14   4   1       46.57       34.48      3.40 o 
 -13   4   1       45.20       57.32      2.93 o 
 -12   4   1      660.66      645.46      8.48 o 
 -11   4   1      507.05      471.06      6.99 o 
 -10   4   1       21.80       21.03      1.84 o 
  -9   4   1        1.18        0.11      0.70 o 
  -8   4   1       26.55       25.67      1.76 o 
  -7   4   1      278.00      280.69      4.54 o 
  -6   4   1        7.68        2.88      0.75 o 
  -5   4   1      341.39      302.58      4.31 o 
  -4   4   1     1091.52     1071.20      7.68 o 
  -3   4   1     3085.41     3294.23     13.33 o 
  -2   4   1       16.66        9.00      0.62 o 
  -1   4   1      193.72      209.38      2.60 o 
   0   4   1      422.00      436.54      4.69 o 
   1   4   1      160.78      215.05      2.43 o 
   2   4   1     1030.77     1090.81     13.42 o 
   3   4   1       30.88       28.14      0.97 o 
   4   4   1     1280.96     1424.71     19.86 o 
   5   4   1     2082.53     2076.68     24.55 o 
   6   4   1      263.43      271.02      3.48 o 
   7   4   1      195.39      203.55      3.90 o 
   8   4   1        0.94        2.40      0.81 o 
   9   4   1      127.29      122.26      3.32 o 
  10   4   1      609.14      598.70      7.51 o 
  11   4   1      182.11      180.72      4.78 o 
  12   4   1       62.05       48.01      3.53 o 
  13   4   1      209.59      200.14      6.44 o 
  14   4   1       22.07       25.32      3.07 o 
  15   4   1       12.88       19.23      2.80 o 
  16   4   1       44.88       48.30      4.21 o 
  17   4   1        3.40        5.26      2.12 o 
 -16   5   1        5.74        8.44      3.42 o 
 -15   5   1       12.14       14.42      3.10 o 
 -14   5   1        1.04        1.69      1.66 o 
 -13   5   1       29.74       32.64      2.58 o 
 -12   5   1      215.69      206.94      5.09 o 
 -11   5   1        0.21        2.54      1.09 o 
 -10   5   1        2.94        5.88      1.31 o 
  -9   5   1      824.89      760.34     14.96 o 
  -8   5   1      134.76      139.80      3.96 o 
  -7   5   1      428.11      424.36      5.92 o 
  -6   5   1      322.71      300.29      4.83 o 
  -5   5   1       27.41       20.95      1.53 o 
  -4   5   1      570.07      581.72      6.17 o 
  -3   5   1        6.23       12.00      0.90 o 
  -2   5   1      147.18      168.47      2.29 o 
  -1   5   1      625.74      677.17      4.73 o 
   0   5   1      474.48      440.82      4.00 o 
   1   5   1     2800.37     2889.69     25.90 o 
   2   5   1        6.05        2.43      0.47 o 
   3   5   1       65.91       79.61      1.58 o 
   4   5   1        4.75        4.40      0.85 o 
   5   5   1      333.97      251.24      4.26 o 
   6   5   1      641.98      622.98      6.92 o 
   7   5   1      118.99       92.32      2.88 o 
   8   5   1        5.31        5.74      1.12 o 
   9   5   1      326.49      307.07      5.48 o 
  10   5   1       12.51       17.90      1.81 o 
  11   5   1      125.30      118.95      4.21 o 
  12   5   1      103.22       84.90      4.31 o 
  13   5   1       38.87       38.93      3.53 o 
  14   5   1       23.52       34.99      3.53 o 
  15   5   1        7.46        4.29      1.84 o 
  16   5   1        9.68       13.33      2.66 o 
 -16   6   1        2.59       -0.22      2.65 o 
 -15   6   1       14.31       19.88      3.58 o 
 -14   6   1       26.30       28.27      3.37 o 
 -13   6   1       35.47       39.24      2.89 o 
 -12   6   1        0.04        1.75      1.21 o 
 -11   6   1       33.69       30.31      2.45 o 
 -10   6   1      578.26      550.85      9.81 o 
  -9   6   1      184.47      173.22      4.41 o 
  -8   6   1      261.70      247.83      5.03 o 
  -7   6   1        2.76        2.15      0.92 o 
  -6   6   1       93.67       89.49      3.95 o 
  -5   6   1      233.05      198.05      4.07 o 
  -4   6   1      110.45       95.11      2.82 o 
  -3   6   1      445.09      422.05      5.53 o 
  -2   6   1      827.18      793.79      6.22 o 
  -1   6   1      575.13      552.17      5.23 o 
   0   6   1      136.80      141.22      2.44 o 
   1   6   1       23.59       28.66      1.25 o 
   2   6   1        4.16        1.65      0.59 o 
   3   6   1       58.46       60.92      2.21 o 
   4   6   1        1.22        3.56      1.21 o 
   5   6   1       44.05       39.56      2.04 o 
   6   6   1      280.38      254.43      6.42 o 
   7   6   1     1323.83     1242.04     11.42 o 
   8   6   1       79.09       77.49      2.94 o 
   9   6   1      170.43      155.61      4.21 o 
  10   6   1      102.31       86.68      3.32 o 
  11   6   1       47.40       44.90      3.11 o 
  12   6   1       11.12        9.69      2.17 o 
  13   6   1        0.85        3.66      1.65 o 
  14   6   1       13.23       13.77      2.49 o 
  15   6   1       31.62       31.49      3.61 o 
 -15   7   1       10.99       14.99      3.40 o 
 -14   7   1       46.13       48.59      4.26 o 
 -13   7   1       50.62       49.61      3.34 o 
 -12   7   1        0.06        0.77      1.21 o 
 -11   7   1       79.76       74.82      3.39 o 
 -10   7   1        4.33        5.67      1.40 o 
  -9   7   1       14.40       13.29      1.79 o 
  -8   7   1        8.98       10.77      1.58 o 
  -7   7   1      134.54      127.94      3.77 o 
  -6   7   1      289.80      267.31      5.20 o 
  -5   7   1      393.59      366.17      5.88 o 
  -4   7   1      758.23      729.72      9.71 o 
  -3   7   1       56.48       53.42      2.30 o 
  -2   7   1        2.97        2.16      0.84 o 
  -1   7   1      183.81      155.44      6.47 o 
   0   7   1       20.85       17.21      1.18 o 
   1   7   1      331.51      305.25     11.50 o 
   2   7   1      231.46      192.00      4.21 o 
   3   7   1     1976.02     1858.99     25.40 o 
   4   7   1      594.49      581.96      7.19 o 
   5   7   1       20.94       23.18      1.90 o 
   6   7   1       55.29       54.07      2.50 o 
   7   7   1      112.38      108.63      3.53 o 
   8   7   1        6.94        3.80      1.17 o 
   9   7   1       45.31       40.63      2.62 o 
  10   7   1       66.16       61.90      3.09 o 
  11   7   1      106.46      103.68      4.35 o 
  12   7   1       55.00       65.05      4.47 o 
  13   7   1        3.79        8.80      2.21 o 
  14   7   1        8.02        9.09      2.46 o 
  15   7   1        2.64        2.26      2.44 o 
 -14   8   1        0.80        2.08      1.77 o 
 -13   8   1        3.82        5.26      1.68 o 
 -12   8   1       23.53       25.65      2.58 o 
 -11   8   1      109.76      100.89      4.05 o 
 -10   8   1       38.50       47.44      3.07 o 
  -9   8   1       10.82       13.25      1.85 o 
  -8   8   1        0.86        2.41      1.20 o 
  -7   8   1        0.04       -0.22      0.94 o 
  -6   8   1       28.39       32.46      2.36 o 
  -5   8   1      102.70       84.23      3.16 o 
  -4   8   1       33.57       30.05      2.16 o 
  -3   8   1      412.82      401.10      6.26 o 
  -2   8   1       19.07       21.76      1.84 o 
  -1   8   1      574.78      564.71      7.94 o 
   0   8   1      996.93      944.07     12.01 o 
   1   8   1        2.74        4.64      1.23 o 
   2   8   1       26.61       23.91      1.91 o 
   3   8   1      525.77      481.71      6.81 o 
   4   8   1       29.08       32.06      2.21 o 
   5   8   1      136.94      119.18      3.69 o 
   6   8   1       75.84       72.04      3.03 o 
   7   8   1       90.02       96.56      3.56 o 
   8   8   1       82.13       83.39      3.44 o 
   9   8   1       11.51       13.72      1.89 o 
  10   8   1        6.14        5.28      1.46 o 
  11   8   1        7.24       10.31      1.91 o 
  12   8   1        7.43        9.00      2.19 o 
  13   8   1       37.04       37.44      3.99 o 
  14   8   1        3.13        2.79      2.51 o 
 -13   9   1        2.67        5.31      1.97 o 
 -12   9   1        2.21        0.83      1.31 o 
 -11   9   1       27.22       30.12      2.83 o 
 -10   9   1       13.70       13.28      2.03 o 
  -9   9   1       19.00       21.22      2.40 o 
  -8   9   1       45.69       44.45      3.01 o 
  -7   9   1      144.85      137.36      4.82 o 
  -6   9   1      138.12      123.36      4.10 o 
  -5   9   1        0.38        2.48      1.11 o 
  -4   9   1        3.77        8.41      1.47 o 
  -3   9   1       83.81       85.21      3.61 o 
  -2   9   1       10.30        7.90      1.82 o 
  -1   9   1       24.40       24.63      2.75 o 
   0   9   1      266.00      244.63      6.68 o 
   1   9   1      109.06      101.40      4.42 o 
   2   9   1       35.45       38.12      3.19 o 
   3   9   1       19.64       19.48      2.16 o 
   4   9   1       19.77       24.95      2.36 o 
   5   9   1      158.73      144.03      4.28 o 
   6   9   1       59.26       54.32      3.04 o 
   7   9   1       61.97       64.26      3.23 o 
   8   9   1       69.89       74.45      3.60 o 
   9   9   1       42.61       41.85      3.06 o 
  10   9   1       52.87       49.69      3.34 o 
  11   9   1        0.01        0.98      1.61 o 
  12   9   1        0.74        1.64      1.89 o 
 -11  10   1       15.77       19.32      2.51 o 
 -10  10   1       13.07       13.64      2.16 o 
  -9  10   1       12.84       12.85      2.22 o 
  -8  10   1       15.31       19.19      2.34 o 
  -7  10   1       10.73       12.34      1.99 o 
  -6  10   1        0.56        1.79      1.41 o 
  -5  10   1        1.78        3.20      1.52 o 
  -4  10   1       92.06       84.26      4.46 o 
  -3  10   1      242.91      233.06      7.09 o 
  -2  10   1       40.17       40.82      3.56 o 
  -1  10   1        1.48        0.52      1.27 o 
   0  10   1        7.65        9.55      2.02 o 
   1  10   1        0.16        0.71      1.24 o 
   2  10   1       70.14       72.69      4.14 o 
   3  10   1       12.20       12.94      2.29 o 
   4  10   1       67.12       67.06      4.18 o 
   5  10   1       96.99      111.36      4.50 o 
   6  10   1       32.63       35.36      3.11 o 
   7  10   1        4.37        6.90      1.65 o 
   8  10   1        1.11        0.29      1.22 o 
   9  10   1        3.63        5.66      1.58 o 
  10  10   1       10.71       13.20      2.12 o 
  11  10   1        5.86        7.26      2.12 o 
  -9  11   1       33.37       35.35      3.21 o 
  -8  11   1        0.39        2.07      1.60 o 
  -7  11   1        6.34        6.75      1.92 o 
  -6  11   1        0.88        0.26      1.57 o 
  -5  11   1       19.82       14.62      2.58 o 
  -4  11   1       20.24       22.44      3.02 o 
  -3  11   1        0.00        0.77      1.48 o 
  -2  11   1        6.96        6.97      1.98 o 
  -1  11   1       13.97       15.61      2.69 o 
   0  11   1       12.19       18.21      2.76 o 
   1  11   1       40.18       50.16      4.13 o 
   2  11   1       63.12       64.04      4.38 o 
   3  11   1       17.14       14.25      2.59 o 
   4  11   1        4.15        6.83      2.11 o 
   5  11   1       30.21       30.47      3.46 o 
   6  11   1        5.93        7.96      2.07 o 
   7  11   1        0.21        1.61      1.48 o 
   8  11   1        5.92        7.84      2.03 o 
   9  11   1        9.36       16.09      2.37 o 
  -6  12   1       22.62       22.61      3.44 o 
  -5  12   1        9.07        7.58      2.38 o 
  -4  12   1        3.59        3.99      2.08 o 
  -3  12   1        4.97        3.20      1.92 o 
  -2  12   1        2.55        2.77      1.83 o 
  -1  12   1       41.59       39.57      4.05 o 
   0  12   1       20.01       20.66      3.04 o 
   1  12   1        4.68        4.63      1.93 o 
   2  12   1       10.41       11.67      2.40 o 
   3  12   1        2.92        5.00      2.09 o 
   4  12   1        0.02       -1.22      1.67 o 
   5  12   1        8.92       11.85      2.73 o 
   6  12   1       37.51       31.24      3.91 o 
 -16   0   2        0.66        3.68      3.90 o 
 -15   0   2       64.18       73.23      5.58 o 
 -14   0   2       78.02       78.71      4.58 o 
 -13   0   2      187.82      177.09      6.29 o 
 -12   0   2       73.00       69.35      3.95 o 
 -11   0   2      118.89      108.51      5.06 o 
 -10   0   2        0.39        1.81      0.93 o 
  -9   0   2      585.64      631.11      7.81 o 
  -8   0   2      502.04      494.06      6.51 o 
  -7   0   2     1593.28     1686.42     11.10 o 
  -6   0   2     2136.64     2452.14     24.88 o 
  -5   0   2      506.25      488.81      7.64 o 
  -4   0   2     1768.33     2274.44     28.88 o 
  -3   0   2     9853.29    11191.27    116.88 o 
  -2   0   2      181.29      220.50      4.36 o 
  -1   0   2    35829.98    28063.81   2765.69 o 
   0   0   2     1100.23     1250.28      8.55 o 
   1   0   2     1478.16     1597.83     28.88 o 
   2   0   2     1694.53     1931.01     38.92 o 
   3   0   2     2961.88     3138.57     46.42 o 
   4   0   2      694.72      716.60     16.60 o 
   5   0   2     2875.32     3344.86     32.21 o 
   6   0   2       46.74       28.46      1.41 o 
   7   0   2      852.47      756.59      7.31 o 
   8   0   2       57.81       61.65      2.38 o 
   9   0   2       18.79       21.32      2.37 o 
  10   0   2      531.80      512.77      9.34 o 
  11   0   2      106.18      101.76      4.54 o 
  12   0   2      122.67      119.49      6.23 o 
  13   0   2       35.74       33.06      3.43 o 
  14   0   2        0.09        0.05      1.82 o 
  15   0   2       91.19       98.78      6.58 o 
  16   0   2       27.77       50.87      8.23 o 
  17   0   2       61.00       46.97      8.44 o 
 -16   1   2       48.75       51.74      4.62 o 
 -15   1   2        0.02        1.75      1.61 o 
 -14   1   2       56.93       55.56      3.58 o 
 -13   1   2        3.12        4.97      1.37 o 
 -12   1   2       73.86       83.11      3.00 o 
 -11   1   2      137.66      150.70      3.13 o 
 -10   1   2      182.06      163.35      3.06 o 
  -9   1   2      293.47      326.40      4.00 o 
  -8   1   2       11.96       20.55      1.16 o 
  -7   1   2     1351.66     1388.53     10.99 o 
  -6   1   2      824.53      896.48      7.54 o 
  -5   1   2      542.79      551.72      5.81 o 
  -4   1   2      483.11      464.99      6.26 o 
  -3   1   2     1634.91     1791.03     15.37 o 
  -2   1   2      975.36     1055.94      4.95 o 
  -1   1   2      224.04      265.93      2.13 o 
   0   1   2      996.29     1149.45      7.29 o 
   1   1   2     2278.18     2473.03     14.83 o 
   2   1   2     1828.87     1989.71     10.86 o 
   3   1   2     3759.07     4143.54     30.99 o 
   4   1   2      257.13      299.77      4.71 o 
   5   1   2      108.71      127.23      1.85 o 
   6   1   2     1119.27     1180.48     10.19 o 
   7   1   2      863.93      857.65      5.59 o 
   8   1   2      264.63      273.10      3.42 o 
   9   1   2      236.71      206.63      4.03 o 
  10   1   2      292.06      286.89      6.21 o 
  11   1   2       27.35       36.14      2.18 o 
  12   1   2       56.80       58.10      2.63 o 
  13   1   2       43.38       38.95      2.84 o 
  14   1   2       43.11       41.99      3.51 o 
  15   1   2        8.04        8.73      2.03 o 
  16   1   2        7.86       10.83      2.57 o 
  17   1   2        0.72        0.51      2.22 o 
 -17   2   2        7.76        9.55      3.38 o 
 -16   2   2       33.63       38.64      3.73 o 
 -15   2   2       19.10       25.59      3.10 o 
 -14   2   2        0.32        1.33      1.50 o 
 -13   2   2      145.66      142.78      5.21 o 
 -12   2   2        0.40       -0.56      1.08 o 
 -11   2   2      344.69      315.56      4.83 o 
 -10   2   2      210.52      212.51      3.47 o 
  -9   2   2      109.06       98.15      2.31 o 
  -8   2   2        3.25        4.34      0.72 o 
  -7   2   2       34.26       43.17      1.41 o 
  -6   2   2      114.05       85.18      1.75 o 
  -5   2   2     3001.11     3334.84     29.27 o 
  -4   2   2     5559.98     5906.46     63.61 o 
  -3   2   2     2853.15     3120.78     26.36 o 
  -2   2   2      229.47      266.00      2.45 o 
  -1   2   2      524.45      653.54      4.24 o 
   0   2   2      543.98      564.34      3.50 o 
   2   2   2       25.18       19.55      0.77 o 
   3   2   2     2000.20     2192.68     12.44 o 
   4   2   2     1468.41     1625.42     16.15 o 
   5   2   2      241.36      171.35      2.32 o 
   6   2   2      972.73     1040.00     10.05 o 
   7   2   2      104.37      115.11      2.19 o 
   8   2   2       65.69       58.27      1.74 o 
   9   2   2      119.36       97.05      3.46 o 
  10   2   2      244.82      228.22      4.44 o 
  11   2   2        5.03        2.07      1.09 o 
  12   2   2       35.65       44.98      3.33 o 
  13   2   2      187.74      173.35      5.87 o 
  14   2   2        4.84       12.55      2.34 o 
  15   2   2       21.48       28.29      3.24 o 
  16   2   2       13.56       12.92      2.47 o 
  17   2   2       13.61       14.05      3.03 o 
 -17   3   2        1.25        5.78      2.98 o 
 -16   3   2        5.38        6.29      2.01 o 
 -15   3   2       80.64       69.55      4.31 o 
 -14   3   2       31.35       39.54      3.51 o 
 -13   3   2      110.70      112.15      4.80 o 
 -12   3   2       10.03        5.85      1.69 o 
 -11   3   2       59.02       56.02      2.55 o 
 -10   3   2       65.94       61.27      2.47 o 
  -9   3   2     1033.59     1037.27     16.44 o 
  -8   3   2     1371.56     1373.33     10.89 o 
  -7   3   2      703.43      768.96      5.54 o 
  -6   3   2     1191.15     1291.88     10.66 o 
  -5   3   2       82.16       83.72      1.86 o 
  -4   3   2      767.06      789.81      8.03 o 
  -3   3   2      269.57      292.10      4.62 o 
  -2   3   2      385.54      345.99      4.26 o 
  -1   3   2     4529.95     4823.31     18.53 o 
   0   3   2     9378.94    10046.68     49.87 o 
   1   3   2     1166.53     1146.54      7.84 o 
   2   3   2     1015.74     1125.34      6.28 o 
   3   3   2        3.36        1.53      0.43 o 
   4   3   2      635.17      696.13      9.04 o 
   5   3   2       38.50       34.44      1.20 o 
   6   3   2        2.60        4.18      0.65 o 
   7   3   2       64.35       57.18      1.81 o 
   8   3   2       94.51       85.00      2.08 o 
   9   3   2      886.28      875.09      9.49 o 
  10   3   2       62.08       56.21      3.24 o 
  11   3   2       60.48       51.69      3.40 o 
  12   3   2        0.97        1.01      1.25 o 
  13   3   2       61.49       58.04      3.91 o 
  14   3   2       13.85       18.22      2.72 o 
  15   3   2        1.87       -0.70      1.34 o 
  16   3   2       81.56       80.90      4.70 o 
  17   3   2       89.68      103.85      5.54 o 
 -17   4   2        0.40        3.70      2.96 o 
 -16   4   2        0.33        1.40      1.69 o 
 -15   4   2       17.09       18.22      2.84 o 
 -14   4   2       22.78       28.54      3.25 o 
 -13   4   2       64.94       67.19      3.98 o 
 -12   4   2      273.00      255.20      7.00 o 
 -11   4   2       14.40       16.10      1.79 o 
 -10   4   2        0.32        0.73      0.90 o 
  -9   4   2        6.66        6.94      1.18 o 
  -8   4   2      108.53       84.01      2.74 o 
  -7   4   2       83.11       88.79      2.67 o 
  -6   4   2     1437.28     1427.02     20.66 o 
  -5   4   2      273.18      228.68      4.64 o 
  -4   4   2      629.29      691.96      8.65 o 
  -3   4   2        2.44        0.75      0.38 o 
  -2   4   2       72.81      101.39      1.82 o 
  -1   4   2      365.43      408.46      3.63 o 
   0   4   2       41.79       54.71      1.42 o 
   1   4   2     1295.69     1543.39     14.13 o 
   2   4   2       12.01       22.34      1.01 o 
   3   4   2      694.13      768.01      6.30 o 
   4   4   2       68.30       47.28      1.38 o 
   5   4   2      498.38      480.02      8.26 o 
   6   4   2      137.69      113.52      2.51 o 
   7   4   2      236.56      212.12      3.97 o 
   8   4   2        2.38        1.48      0.76 o 
   9   4   2        0.86        1.81      0.96 o 
  10   4   2       80.79       78.45      3.81 o 
  11   4   2       22.53       21.21      2.58 o 
  12   4   2       85.45       83.62      4.26 o 
  13   4   2       85.76       91.68      4.65 o 
  14   4   2        0.05        1.42      1.37 o 
  15   4   2        2.28        2.31      1.65 o 
  16   4   2       10.04       10.77      2.51 o 
 -16   5   2        0.57        3.23      1.82 o 
 -15   5   2        0.03        0.76      1.60 o 
 -14   5   2        3.19        2.47      1.73 o 
 -13   5   2       16.40       16.96      2.66 o 
 -12   5   2       72.70       76.45      4.16 o 
 -11   5   2       25.36       27.98      2.25 o 
 -10   5   2      226.14      192.48      4.54 o 
  -9   5   2       26.37       28.15      2.07 o 
  -8   5   2      100.35       97.96      3.35 o 
  -7   5   2       55.38       49.57      2.23 o 
  -6   5   2      760.51      720.20      8.74 o 
  -5   5   2      466.48      540.55      6.29 o 
  -4   5   2      211.61      217.13      3.91 o 
  -3   5   2      859.56      873.93      5.55 o 
  -2   5   2      500.74      514.51      4.37 o 
  -1   5   2      145.06      138.12      2.57 o 
   0   5   2      947.92     1027.65      6.27 o 
   1   5   2       44.63       51.95      1.53 o 
   2   5   2     1099.69     1146.89      9.25 o 
   3   5   2      679.15      689.31      6.77 o 
   4   5   2       14.80       14.97      0.97 o 
   5   5   2      127.94      117.57      3.03 o 
   6   5   2       19.38       15.71      1.45 o 
   7   5   2      386.87      380.31      5.64 o 
   8   5   2      106.81       92.76      2.99 o 
   9   5   2      197.96      173.13      4.71 o 
  10   5   2       44.60       37.67      3.18 o 
  11   5   2        7.23        7.82      1.86 o 
  12   5   2       10.94        9.50      2.14 o 
  13   5   2       35.86       30.81      3.32 o 
  14   5   2       28.41       30.45      3.42 o 
  15   5   2        1.97        3.43      1.79 o 
  16   5   2        7.94        9.11      2.50 o 
 -16   6   2       11.13       19.70      4.36 o 
 -15   6   2       23.18       20.18      3.01 o 
 -14   6   2        1.77        0.11      1.56 o 
 -13   6   2        9.82       15.56      2.60 o 
 -12   6   2       46.95       46.18      3.87 o 
 -11   6   2       52.88       60.35      3.03 o 
 -10   6   2      125.07      116.63      3.82 o 
  -9   6   2       33.56       33.79      2.65 o 
  -8   6   2      226.48      204.98      4.60 o 
  -7   6   2      232.71      237.82      4.81 o 
  -6   6   2       18.71       18.74      1.70 o 
  -5   6   2      620.77      602.46      8.68 o 
  -4   6   2       65.06       60.19      2.34 o 
  -3   6   2      194.02      179.72      3.75 o 
  -2   6   2      307.94      316.14      4.16 o 
  -1   6   2      233.91      215.50      3.14 o 
   0   6   2        0.30        2.67      1.17 o 
   1   6   2      158.59      152.17      2.93 o 
   2   6   2       39.86       32.53      1.37 o 
   3   6   2       62.54       50.33      2.07 o 
   4   6   2       31.80       30.64      1.86 o 
   5   6   2       22.89       18.93      1.64 o 
   6   6   2       34.25       31.69      2.04 o 
   7   6   2      382.04      380.76      6.06 o 
   8   6   2       10.18        7.42      1.31 o 
   9   6   2      128.47      103.67      3.90 o 
  10   6   2      342.27      327.44      8.06 o 
  11   6   2        9.30       13.60      2.38 o 
  12   6   2       42.78       48.36      3.97 o 
  13   6   2        0.76        2.22      1.49 o 
  14   6   2        5.89       10.18      2.32 o 
  15   6   2       38.00       49.31      4.49 o 
 -15   7   2        0.38        0.62      1.81 o 
 -14   7   2        9.47       10.80      2.43 o 
 -13   7   2        0.07        1.47      1.61 o 
 -12   7   2        0.54        1.32      1.60 o 
 -11   7   2       45.47       46.04      3.01 o 
 -10   7   2       32.82       31.93      2.54 o 
  -9   7   2        6.41        9.29      1.57 o 
  -8   7   2        0.12        0.41      0.93 o 
  -7   7   2        0.82        1.10      0.99 o 
  -6   7   2        0.00        0.30      0.97 o 
  -5   7   2      184.39      176.13      4.22 o 
  -4   7   2      114.43       94.10      3.08 o 
  -3   7   2       37.71       32.90      2.04 o 
  -2   7   2      208.84      211.40      4.22 o 
  -1   7   2        0.38        0.87      0.76 o 
   0   7   2      605.07      591.16     16.62 o 
   1   7   2       37.96       38.14      2.04 o 
   2   7   2       22.57       19.31      1.64 o 
   3   7   2       59.94       56.06      2.39 o 
   4   7   2       58.40       48.16      2.33 o 
   5   7   2       12.84       13.23      1.55 o 
   6   7   2      135.78      112.52      3.61 o 
   7   7   2       15.74       16.53      1.81 o 
   8   7   2       10.59        7.98      1.48 o 
   9   7   2       94.47       82.54      5.89 o 
  10   7   2       18.68       16.94      2.62 o 
  11   7   2        2.10        5.77      1.71 o 
  12   7   2       18.06       21.66      2.94 o 
  13   7   2        6.76        8.47      2.24 o 
  14   7   2        6.69        7.67      2.48 o 
 -14   8   2        7.81        5.48      2.33 o 
 -13   8   2       15.94       14.09      2.62 o 
 -12   8   2        0.01        1.61      1.54 o 
 -11   8   2        1.48        3.59      1.55 o 
 -10   8   2       27.55       28.60      2.59 o 
  -9   8   2        3.62        2.66      1.47 o 
  -8   8   2       79.37       79.90      3.39 o 
  -7   8   2      219.21      199.71      5.21 o 
  -6   8   2        0.73        3.11      1.16 o 
  -5   8   2      199.92      205.17      4.82 o 
  -4   8   2        1.95        2.80      1.06 o 
  -3   8   2        0.53        1.24      0.95 o 
  -2   8   2      373.24      356.12      5.80 o 
  -1   8   2       65.49       60.08      2.85 o 
   0   8   2       16.92       14.79      2.10 o 
   1   8   2      307.75      291.84      5.86 o 
   2   8   2       46.12       39.99      2.27 o 
   3   8   2       10.97        8.48      1.38 o 
   4   8   2       11.78       17.27      1.82 o 
   5   8   2        1.48        1.17      1.00 o 
   6   8   2       55.77       49.73      2.81 o 
   7   8   2      172.23      152.30      4.41 o 
   8   8   2       24.54       25.70      2.39 o 
   9   8   2       81.30       72.60      3.74 o 
  10   8   2       10.60       14.14      2.50 o 
  11   8   2        4.00        4.92      1.85 o 
  12   8   2       14.96       15.34      2.72 o 
  13   8   2        2.20        1.55      1.92 o 
 -12   9   2       40.22       43.87      4.27 o 
 -11   9   2       58.88       62.08      4.64 o 
 -10   9   2        9.05        8.59      1.74 o 
  -9   9   2       12.15       12.48      1.99 o 
  -8   9   2        0.15       -0.11      1.12 o 
  -7   9   2        5.91       10.06      1.74 o 
  -6   9   2       59.85       64.49      3.20 o 
  -5   9   2       29.07       29.76      2.43 o 
  -4   9   2        1.00        3.18      1.23 o 
  -3   9   2        1.38        2.09      1.20 o 
  -2   9   2        5.14        8.52      1.80 o 
  -1   9   2        5.92        3.78      1.49 o 
   0   9   2      129.01      117.79      4.76 o 
   1   9   2        9.42        9.55      1.91 o 
   2   9   2       44.08       33.10      3.08 o 
   3   9   2       19.03       23.29      2.35 o 
   4   9   2      112.60      100.92      3.59 o 
   5   9   2        0.18        1.74      1.13 o 
   6   9   2      102.37      102.75      4.00 o 
   7   9   2       77.79       75.99      3.41 o 
   8   9   2        0.95        1.99      1.22 o 
   9   9   2        7.50       10.89      2.00 o 
  10   9   2        0.29        1.62      1.63 o 
  11   9   2      100.69      109.54      5.60 o 
  12   9   2        2.12        4.19      2.08 o 
 -11  10   2        4.25        7.44      2.30 o 
 -10  10   2        3.18        2.71      1.50 o 
  -9  10   2        0.29        2.80      1.38 o 
  -8  10   2        8.48        8.73      1.82 o 
  -7  10   2        5.14        5.77      1.55 o 
  -6  10   2       21.03       21.93      2.37 o 
  -5  10   2       67.77       67.68      3.75 o 
  -4  10   2       61.83       59.18      4.19 o 
  -3  10   2       47.06       43.50      3.74 o 
  -2  10   2        0.77        1.58      1.47 o 
  -1  10   2       11.37       11.08      2.21 o 
   0  10   2        0.02        0.27      1.28 o 
   1  10   2       52.29       51.19      3.91 o 
   2  10   2        1.27        1.55      1.47 o 
   3  10   2      107.82       99.17      4.81 o 
   4  10   2       64.80       61.57      4.10 o 
   5  10   2       60.80       61.73      3.64 o 
   6  10   2        0.12        0.33      1.30 o 
   7  10   2       16.31       20.79      2.34 o 
   8  10   2        3.69        4.85      1.57 o 
   9  10   2       31.08       31.82      3.24 o 
  10  10   2        8.85       11.86      2.66 o 
  -9  11   2       25.91       30.39      3.06 o 
  -8  11   2       52.81       54.36      4.08 o 
  -7  11   2        4.14        4.00      1.64 o 
  -6  11   2        1.10        0.78      1.56 o 
  -5  11   2        4.54        5.77      2.08 o 
  -4  11   2        0.17        1.66      1.61 o 
  -3  11   2        8.82        8.64      2.19 o 
  -2  11   2       24.12       28.39      3.35 o 
  -1  11   2       25.49       26.28      3.27 o 
   0  11   2       48.72       50.39      4.13 o 
   1  11   2       68.15       64.83      4.43 o 
   2  11   2        4.45        6.69      1.92 o 
   3  11   2        0.14        2.09      1.57 o 
   4  11   2        3.02        2.38      1.66 o 
   5  11   2        0.52        2.51      1.70 o 
   6  11   2       20.52       25.32      3.71 o 
   7  11   2        3.85        5.40      1.85 o 
   8  11   2       45.54       49.70      4.43 o 
  -6  12   2       19.39       24.12      3.62 o 
  -5  12   2       30.12       31.28      3.88 o 
  -4  12   2        5.51        6.33      2.32 o 
  -3  12   2       33.05       37.45      4.03 o 
  -2  12   2        0.19       -0.21      1.61 o 
  -1  12   2       47.45       51.99      4.45 o 
   0  12   2        6.16        8.40      2.28 o 
   1  12   2       11.65        9.92      2.43 o 
   2  12   2       24.07       24.85      3.34 o 
   3  12   2        6.95        7.81      2.26 o 
   4  12   2        5.51        6.35      2.30 o 
   5  12   2       30.27       33.39      3.97 o 
 -17   1   3        5.26        6.12      2.90 o 
 -16   1   3       37.08       40.73      4.37 o 
 -15   1   3       39.17       37.26      3.54 o 
 -14   1   3        0.27        2.79      1.58 o 
 -13   1   3       21.99       31.63      2.62 o 
 -12   1   3      266.49      230.27      4.96 o 
 -11   1   3      240.72      231.34      4.74 o 
 -10   1   3      189.67      170.82      3.93 o 
  -9   1   3       46.05       38.01      1.97 o 
  -8   1   3        8.54       10.88      0.94 o 
  -7   1   3       50.67       52.79      1.48 o 
  -6   1   3       13.67       24.04      1.03 o 
  -5   1   3      170.53      163.18      2.02 o 
  -4   1   3      104.05      148.77      2.62 o 
  -3   1   3     1744.85     1998.92     16.84 o 
  -2   1   3     3127.59     3454.23     26.07 o 
  -1   1   3       13.77        9.61      0.60 o 
   0   1   3      117.92      123.17      1.74 o 
   1   1   3     1059.10     1139.49      5.81 o 
   2   1   3      980.92     1079.89     11.22 o 
   3   1   3        3.93       25.37     14.99 o 
   4   1   3      254.69      240.20      3.57 o 
   5   1   3     2224.44     2591.06     19.07 o 
   6   1   3        0.41       -0.03      0.42 o 
   7   1   3      310.26      306.29      5.50 o 
   8   1   3        0.19        1.11      0.73 o 
   9   1   3       29.97       30.93      2.01 o 
  10   1   3      118.54      100.08      3.20 o 
  11   1   3       63.77       51.38      2.55 o 
  12   1   3       33.63       27.09      2.23 o 
  13   1   3       54.11       49.51      3.17 o 
  14   1   3       28.97       31.64      3.29 o 
  15   1   3        2.75        2.96      1.65 o 
  16   1   3       26.05       34.39      4.25 o 
  17   1   3        0.55        2.24      2.52 o 
 -17   2   3        6.01       12.89      2.50 o 
 -16   2   3      126.02      134.31      5.84 o 
 -15   2   3       19.65       21.37      3.05 o 
 -14   2   3       76.83       68.52      4.11 o 
 -13   2   3       39.00       38.98      3.37 o 
 -12   2   3        3.45        2.81      1.56 o 
 -11   2   3        0.91        1.64      1.06 o 
 -10   2   3       43.33       43.28      2.20 o 
  -9   2   3      172.98      162.09      5.45 o 
  -8   2   3      380.80      390.68      4.93 o 
  -7   2   3      177.98      188.90      2.96 o 
  -6   2   3       92.50      107.60      2.01 o 
  -5   2   3      446.31      447.91      5.46 o 
  -4   2   3      223.25      294.56      3.74 o 
  -3   2   3      417.76      449.84      3.80 o 
  -2   2   3     1413.53     1535.97     12.10 o 
  -1   2   3       17.36       21.95      0.89 o 
   0   2   3     2307.59     2524.95      8.47 o 
   1   2   3      217.32      211.64      2.79 o 
   2   2   3        2.70        2.36      0.41 o 
   3   2   3      218.90      249.30      3.30 o 
   4   2   3       10.80        9.37      0.81 o 
   5   2   3     1088.81     1155.76     13.04 o 
   6   2   3      908.98      927.62     12.73 o 
   7   2   3      106.73      108.29      2.87 o 
   8   2   3      539.46      520.07     12.08 o 
   9   2   3       20.76       28.39      1.93 o 
  10   2   3      676.31      659.95      8.10 o 
  11   2   3        6.75        3.17      1.29 o 
  12   2   3        8.43        6.85      1.78 o 
  13   2   3        8.92        7.90      1.89 o 
  14   2   3        3.67        4.85      1.76 o 
  15   2   3        9.00       15.84      2.65 o 
  16   2   3       20.09       21.82      3.15 o 
 -17   3   3       12.39       16.03      2.77 o 
 -16   3   3        6.30        8.08      2.13 o 
 -15   3   3       71.58       65.67      4.37 o 
 -14   3   3        0.09        1.09      1.55 o 
 -13   3   3       56.41       58.38      3.93 o 
 -12   3   3        9.99        6.85      1.86 o 
 -11   3   3       10.93       12.85      2.09 o 
 -10   3   3      331.25      309.16      7.01 o 
  -9   3   3       29.21       29.68      2.59 o 
  -8   3   3       60.67       51.86      2.27 o 
  -7   3   3       17.73       15.41      1.07 o 
  -6   3   3      178.60      186.00      3.13 o 
  -5   3   3      123.66      128.79      2.45 o 
  -4   3   3      593.11      622.13      4.67 o 
  -3   3   3     1509.72     1609.36     16.42 o 
  -2   3   3      343.04      380.76      4.66 o 
  -1   3   3       35.24       29.26      1.10 o 
   0   3   3        1.30        2.94      0.53 o 
   1   3   3      322.24      396.28      3.65 o 
   2   3   3        6.56       10.16      0.79 o 
   3   3   3       52.58       41.94      1.31 o 
   4   3   3      231.44      230.59      2.93 o 
   5   3   3       19.65       23.01      1.13 o 
   6   3   3      262.91      249.93      3.36 o 
   7   3   3      838.56      906.94     10.30 o 
   8   3   3       62.70       54.70      2.26 o 
   9   3   3       81.32       82.23      3.37 o 
  10   3   3       70.64       60.73      3.46 o 
  11   3   3        0.54        2.72      1.39 o 
  12   3   3        4.98        5.15      1.68 o 
  13   3   3        5.54        7.06      1.95 o 
  14   3   3       34.16       35.03      3.60 o 
  15   3   3       11.87       14.23      2.52 o 
  16   3   3        0.60        1.67      1.78 o 
 -16   4   3        6.07        6.07      2.08 o 
 -15   4   3       12.24       17.98      2.84 o 
 -14   4   3       39.30       48.45      4.00 o 
 -13   4   3       92.54       85.73      4.53 o 
 -12   4   3       97.79       87.03      4.41 o 
 -11   4   3      108.53      107.44      4.56 o 
 -10   4   3       67.70       60.90      3.39 o 
  -9   4   3       41.02       42.88      3.11 o 
  -8   4   3       12.52       17.43      1.57 o 
  -7   4   3       74.65       68.46      3.61 o 
  -6   4   3      678.63      677.23      6.90 o 
  -5   4   3      909.74      940.98      9.01 o 
  -4   4   3     1919.80     2055.08     14.88 o 
  -3   4   3      141.25      141.73      2.40 o 
  -2   4   3     1215.52     1292.45      7.03 o 
  -1   4   3        8.26        9.53      0.84 o 
   0   4   3       47.71       44.99      1.42 o 
   1   4   3       75.05       69.60      1.74 o 
   2   4   3     1098.07     1138.91      6.69 o 
   3   4   3     2691.47     2842.62     25.98 o 
   4   4   3      716.80      730.41      9.09 o 
   5   4   3       72.96       83.74      1.99 o 
   6   4   3      977.74     1026.18     11.93 o 
   7   4   3       38.32       35.70      2.22 o 
   8   4   3       30.96       27.74      2.59 o 
   9   4   3       40.00       34.71      2.87 o 
  10   4   3        0.09        0.61      1.09 o 
  11   4   3       65.47       65.41      3.81 o 
  12   4   3      208.17      218.73      6.84 o 
  13   4   3       31.70       36.97      3.56 o 
  14   4   3        2.11        2.85      1.66 o 
  15   4   3        1.85        3.08      1.81 o 
  16   4   3        1.95        3.80      2.03 o 
 -16   5   3        4.78        8.19      2.45 o 
 -15   5   3        0.73        2.75      1.67 o 
 -14   5   3        0.30        2.70      1.61 o 
 -13   5   3        1.27        3.29      1.75 o 
 -12   5   3      148.14      132.86      5.46 o 
 -11   5   3        3.38        3.00      1.62 o 
 -10   5   3      243.95      245.78      6.81 o 
  -9   5   3      160.62      156.77      5.94 o 
  -8   5   3      207.53      194.76      4.30 o 
  -7   5   3       33.22       39.94      2.18 o 
  -6   5   3      642.43      626.65     20.71 o 
  -5   5   3       68.44       52.69      2.16 o 
  -4   5   3        0.55        1.35      0.53 o 
  -3   5   3       34.20       37.46      1.44 o 
  -2   5   3     1958.28     1943.06      9.21 o 
  -1   5   3     2061.49     2122.83     10.30 o 
   0   5   3     1602.56     1717.37     10.75 o 
   1   5   3      414.92      416.77      4.62 o 
   2   5   3      223.60      220.96      3.18 o 
   3   5   3      108.95      102.85      2.24 o 
   4   5   3      124.06      114.15      2.36 o 
   5   5   3        2.51        1.82      0.81 o 
   6   5   3      651.80      622.01     11.48 o 
   7   5   3        5.28        9.56      1.57 o 
   8   5   3      197.30      180.53      5.57 o 
   9   5   3       39.86       33.16      3.03 o 
  10   5   3       20.99       20.78      2.65 o 
  11   5   3       16.14       18.24      2.61 o 
  12   5   3       48.49       45.87      3.82 o 
  13   5   3       19.89       23.11      3.06 o 
  14   5   3        0.00        1.52      1.46 o 
  15   5   3        0.75        2.00      1.87 o 
 -15   6   3       33.55       34.79      3.91 o 
 -14   6   3        0.03        1.16      1.56 o 
 -13   6   3        0.48        2.96      1.74 o 
 -12   6   3       56.58       51.28      4.10 o 
 -11   6   3      183.77      161.69      5.98 o 
 -10   6   3        6.18        4.18      2.00 o 
  -9   6   3       38.81       36.09      3.26 o 
  -8   6   3      279.72      249.22      5.56 o 
  -7   6   3      252.05      234.17      4.83 o 
  -6   6   3      255.78      251.11      4.88 o 
  -5   6   3      102.94      118.13      3.60 o 
  -4   6   3       74.96       66.44      2.51 o 
  -3   6   3       54.90       63.12      2.38 o 
  -2   6   3        7.01       13.18      1.21 o 
  -1   6   3       89.25      102.92      2.36 o 
   0   6   3      419.67      381.97      4.43 o 
   1   6   3      441.25      416.17      4.62 o 
   2   6   3      333.24      306.22      4.70 o 
   3   6   3       25.25       21.92      1.71 o 
   4   6   3       29.98       31.46      1.99 o 
   5   6   3       73.85       78.53      2.79 o 
   6   6   3      868.76      808.49      8.65 o 
   7   6   3       60.60       58.42      3.01 o 
   8   6   3      109.15      104.20      4.51 o 
   9   6   3      319.16      274.94      7.36 o 
  10   6   3      129.98      119.89      5.11 o 
  11   6   3        4.19        2.35      1.48 o 
  12   6   3        4.26        4.39      1.97 o 
  13   6   3       28.93       30.90      3.53 o 
  14   6   3       15.62       16.15      2.84 o 
  15   6   3        0.24        1.34      2.29 o 
 -14   7   3        3.23        2.81      2.05 o 
 -13   7   3       11.47       20.99      3.05 o 
 -12   7   3      136.16      143.77      6.03 o 
 -11   7   3       93.98       79.95      4.84 o 
 -10   7   3       91.89       79.02      4.39 o 
  -9   7   3       16.30       16.51      2.48 o 
  -8   7   3        1.91        1.72      1.08 o 
  -7   7   3       61.30       63.77      2.82 o 
  -6   7   3       25.43       25.07      2.07 o 
  -5   7   3       27.20       26.01      2.08 o 
  -4   7   3     1096.25     1068.66     16.91 o 
  -3   7   3      650.99      614.64     15.60 o 
  -2   7   3      115.78      100.88      3.11 o 
  -1   7   3      292.35      282.91      4.46 o 
   0   7   3      214.42      201.49      3.64 o 
   1   7   3      199.86      189.88      3.68 o 
   2   7   3      484.48      461.77      9.65 o 
   3   7   3        0.11        1.29      0.83 o 
   4   7   3      652.45      625.60      7.76 o 
   5   7   3      276.51      265.51      6.64 o 
   6   7   3      182.83      151.88      4.14 o 
   7   7   3        4.64        6.15      1.47 o 
   8   7   3       51.66       46.10      3.65 o 
   9   7   3       26.27       25.73      2.99 o 
  10   7   3       23.72       27.83      3.26 o 
  11   7   3       19.29       22.55      3.07 o 
  12   7   3        0.01        0.84      1.61 o 
  13   7   3      139.02      145.90      6.52 o 
  14   7   3       40.95       42.31      4.49 o 
 -13   8   3       62.35       61.73      4.89 o 
 -12   8   3       32.12       32.45      3.62 o 
 -11   8   3       15.97       11.93      2.34 o 
 -10   8   3       37.47       35.89      3.64 o 
  -9   8   3       21.48       26.92      3.21 o 
  -8   8   3      107.60      117.19      4.44 o 
  -7   8   3       25.66       29.17      2.43 o 
  -6   8   3      266.68      242.18      5.41 o 
  -5   8   3       96.17       95.35      3.44 o 
  -4   8   3      106.76      108.03      3.57 o 
  -3   8   3       39.72       42.21      2.51 o 
  -2   8   3       21.60       23.68      1.99 o 
  -1   8   3       35.96       32.56      2.47 o 
   0   8   3      634.31      624.34     10.03 o 
   1   8   3       14.19       19.59      2.29 o 
   2   8   3      213.61      203.07      4.56 o 
   3   8   3       55.68       51.70      2.61 o 
   4   8   3      222.87      189.36      4.65 o 
   5   8   3       44.89       40.61      2.60 o 
   6   8   3       16.73       12.44      1.75 o 
   7   8   3        9.41        9.27      1.87 o 
   8   8   3        0.03        1.74      1.41 o 
   9   8   3        0.14        2.30      1.52 o 
  10   8   3      113.47      106.64      5.26 o 
  11   8   3       83.40       78.55      4.81 o 
  12   8   3       26.34       24.37      3.45 o 
  13   8   3        1.55        1.91      2.00 o 
 -12   9   3        1.36       -0.39      1.81 o 
 -11   9   3        2.16        1.52      1.63 o 
 -10   9   3       52.80       63.98      4.68 o 
  -9   9   3      107.37      102.30      5.14 o 
  -8   9   3       35.32       38.94      2.91 o 
  -7   9   3        3.27        3.56      1.38 o 
  -6   9   3       49.91       44.58      2.95 o 
  -5   9   3       65.57       58.17      3.08 o 
  -4   9   3        0.22        1.04      1.04 o 
  -3   9   3       19.11       21.98      2.36 o 
  -2   9   3      113.85      117.63      4.87 o 
  -1   9   3      311.81      301.74      7.55 o 
   0   9   3       59.31       56.55      3.59 o 
   1   9   3       13.60       14.66      2.30 o 
   2   9   3       16.08       18.81      2.91 o 
   3   9   3       25.98       22.41      2.42 o 
   4   9   3        1.67        1.55      1.10 o 
   5   9   3        7.21        7.65      1.52 o 
   6   9   3      125.41      120.83      4.17 o 
   7   9   3      195.08      197.16      5.90 o 
   8   9   3       34.29       35.39      3.65 o 
   9   9   3        9.50       12.95      2.62 o 
  10   9   3       20.09       17.82      2.96 o 
  11   9   3       24.53       25.63      3.59 o 
 -10  10   3        0.31       -1.30      1.60 o 
  -9  10   3        1.17        2.33      1.61 o 
  -8  10   3        0.02        1.62      1.45 o 
  -7  10   3        7.95       11.58      1.93 o 
  -6  10   3       50.33       61.47      3.88 o 
  -5  10   3      139.37      145.67      5.20 o 
  -4  10   3      102.23      103.58      5.05 o 
  -3  10   3       15.19       17.22      2.61 o 
  -2  10   3       81.48       72.26      4.16 o 
  -1  10   3        2.17        1.90      1.50 o 
   0  10   3        0.00        0.16      1.35 o 
   1  10   3       17.46       15.14      2.57 o 
   2  10   3       83.82       86.45      4.58 o 
   3  10   3       91.89       90.21      4.62 o 
   4  10   3        4.79        9.52      2.13 o 
   5  10   3        4.88        6.94      1.70 o 
   6  10   3        0.01       -0.15      1.28 o 
   7  10   3        1.11        1.09      1.45 o 
   8  10   3       25.92       25.92      3.37 o 
   9  10   3        2.22        3.78      1.96 o 
  10  10   3       17.91       22.53      3.42 o 
  -8  11   3        4.45        7.04      3.65 o 
  -7  11   3        2.25        1.27      1.72 o 
  -6  11   3        0.06        0.50      1.63 o 
  -5  11   3        0.01        1.42      1.56 o 
  -4  11   3        0.09        0.31      1.51 o 
  -3  11   3       34.38       40.77      3.92 o 
  -2  11   3        7.06       10.64      2.32 o 
  -1  11   3       36.82       51.00      4.21 o 
   0  11   3       14.73       18.34      2.80 o 
   1  11   3        0.11        1.93      1.57 o 
   2  11   3        1.00        1.88      1.71 o 
   3  11   3        1.22        2.86      1.74 o 
   4  11   3       56.77       54.43      4.36 o 
   5  11   3       16.66       18.98      3.37 o 
   6  11   3       15.16       14.51      3.07 o 
   7  11   3       12.14       14.91      3.28 o 
   8  11   3        1.91        1.30      3.68 o 
  -5  12   3        1.00        2.31      2.02 o 
  -4  12   3        0.39        1.99      2.00 o 
  -3  12   3        7.17        6.27      2.27 o 
  -2  12   3        3.93        5.95      2.26 o 
  -1  12   3        2.03        5.88      2.24 o 
   0  12   3       22.38       27.06      3.55 o 
   1  12   3        2.96        4.40      2.01 o 
   2  12   3        0.83       -0.68      1.65 o 
   3  12   3        5.42        8.20      2.46 o 
   4  12   3        4.04        4.83      2.27 o 
 -17   0   4        9.46       13.85      5.63 o 
 -16   0   4       32.14       31.39      7.36 o 
 -15   0   4        3.85        2.55      2.44 o 
 -14   0   4        5.34        5.02      2.52 o 
 -13   0   4       16.09       17.42      2.85 o 
 -12   0   4      119.67      116.03      5.33 o 
 -11   0   4      223.99      215.53      6.86 o 
 -10   0   4      230.18      239.72      6.91 o 
  -9   0   4     1639.05     1681.78     22.13 o 
  -8   0   4      849.84      832.48     59.38 o 
  -7   0   4      146.36      144.05      4.78 o 
  -6   0   4      470.05      391.36      7.41 o 
  -5   0   4     1993.95     2522.53     37.25 o 
  -4   0   4     3219.05     3602.95     64.21 o 
  -3   0   4      489.28      459.50      7.16 o 
  -2   0   4      592.44      701.16     12.93 o 
  -1   0   4     5577.58     6105.95     70.04 o 
   0   0   4     5739.68     6016.57     66.61 o 
   1   0   4      241.88      199.76      3.48 o 
   2   0   4      245.91      265.05      3.79 o 
   3   0   4      393.33      411.13      6.93 o 
   4   0   4     1651.66     1850.46     40.71 o 
   5   0   4       67.87       63.47      3.12 o 
   6   0   4       38.69       53.25      3.04 o 
   7   0   4      698.35      732.36     10.91 o 
   8   0   4      413.48      415.16     14.72 o 
   9   0   4      276.75      307.83      8.22 o 
  10   0   4        0.36       -0.18      1.30 o 
  11   0   4       21.62       16.39      2.58 o 
  12   0   4      158.08      140.46      6.00 o 
  13   0   4        2.18        6.60      2.08 o 
  14   0   4        2.86        1.62      2.06 o 
  15   0   4        1.83        2.90      2.22 o 
  16   0   4      111.35      120.35     11.90 o 
 -17   1   4       11.05       10.70      3.59 o 
 -16   1   4        8.62        7.74      2.49 o 
 -15   1   4        0.07        1.16      1.61 o 
 -14   1   4       79.27       85.54      4.51 o 
 -13   1   4      185.00      195.43      5.50 o 
 -12   1   4       96.08       99.55      3.52 o 
 -11   1   4        4.90        3.30      1.16 o 
 -10   1   4       83.87       83.47      3.00 o 
  -9   1   4       31.26       34.63      2.11 o 
  -8   1   4        9.98        9.34      1.22 o 
  -7   1   4       77.57       54.59      2.18 o 
  -6   1   4      278.70      281.43      4.87 o 
  -5   1   4     1141.99     1113.88     13.71 o 
  -4   1   4     1273.23     1336.18     13.13 o 
  -3   1   4      851.72      912.30      7.09 o 
  -2   1   4       26.76       32.64      1.03 o 
  -1   1   4       83.64      103.08      1.81 o 
   0   1   4       18.76       25.96      1.05 o 
   1   1   4        5.10        3.72      0.53 o 
   2   1   4      166.71      226.08      2.59 o 
   3   1   4     1557.51     1835.64     16.52 o 
   4   1   4      789.71      692.67      6.65 o 
   5   1   4      535.60      574.57      8.20 o 
   6   1   4      198.69      177.95      3.74 o 
   7   1   4       28.65       34.82      2.01 o 
   8   1   4       12.80       13.91      1.55 o 
   9   1   4      106.20       98.85      3.26 o 
  10   1   4       60.52       56.24      2.68 o 
  11   1   4       63.52       58.49      2.80 o 
  12   1   4      128.28      127.53      4.10 o 
  13   1   4       72.64       81.88      3.87 o 
  14   1   4        9.79       13.28      2.42 o 
  15   1   4       18.11       29.54      3.51 o 
  16   1   4        3.30        3.82      2.25 o 
 -17   2   4       14.93       20.31      3.69 o 
 -16   2   4       36.77       47.05      4.18 o 
 -15   2   4        1.74        2.48      1.68 o 
 -14   2   4       57.92       56.24      4.15 o 
 -13   2   4       31.53       35.46      3.38 o 
 -12   2   4       61.26       68.06      3.86 o 
 -11   2   4        7.81        8.61      1.56 o 
 -10   2   4       75.71       65.87      2.70 o 
  -9   2   4        0.24        1.36      0.85 o 
  -8   2   4        9.72        7.53      1.18 o 
  -7   2   4      452.42      393.73      5.98 o 
  -6   2   4     1709.65     1924.54     25.74 o 
  -5   2   4      666.92      741.51      8.42 o 
  -4   2   4      465.64      467.31      6.72 o 
  -3   2   4     2020.78     2166.23     13.96 o 
  -2   2   4      452.05      499.09      4.07 o 
  -1   2   4        4.48        1.67      0.48 o 
   0   2   4        0.61        1.52      0.48 o 
   1   2   4     1267.86     1452.84      7.61 o 
   2   2   4     2199.56     2359.94     14.35 o 
   3   2   4      528.99      535.02      5.70 o 
   4   2   4      625.11      708.76      6.20 o 
   5   2   4      194.65      169.52      3.52 o 
   6   2   4        2.86        3.70      0.90 o 
   7   2   4      270.69      261.04      4.71 o 
   8   2   4        1.79        1.61      0.88 o 
   9   2   4      452.52      443.48      6.60 o 
  10   2   4      169.57      146.32      4.04 o 
  11   2   4        0.11        2.58      1.22 o 
  12   2   4        3.31        3.98      1.54 o 
  13   2   4       70.55       66.90      4.24 o 
  14   2   4        0.16       -0.01      1.41 o 
  15   2   4       10.53       12.13      2.47 o 
  16   2   4        1.25        1.81      1.97 o 
 -16   3   4        0.91        1.72      1.70 o 
 -15   3   4      111.05      106.16      5.84 o 
 -14   3   4       35.53       38.32      3.69 o 
 -13   3   4        0.07        0.58      1.48 o 
 -12   3   4       13.77       13.59      2.33 o 
 -11   3   4      169.67      160.74      5.53 o 
 -10   3   4      229.49      247.74      6.60 o 
  -9   3   4        0.12        0.11      0.97 o 
  -8   3   4        0.22       -0.08      0.74 o 
  -7   3   4      632.39      615.68     11.89 o 
  -6   3   4      198.25      207.14      4.10 o 
  -5   3   4       54.20       50.39      1.58 o 
  -4   3   4        1.52        1.72      0.53 o 
  -3   3   4      490.99      482.93      5.20 o 
  -2   3   4     1317.30     1368.17      7.29 o 
  -1   3   4     2325.41     2636.68     14.62 o 
   0   3   4      178.92      183.68      2.74 o 
   1   3   4     3240.81     3468.32     17.18 o 
   2   3   4     1010.52      989.59      6.30 o 
   3   3   4      244.55      250.58      3.21 o 
   4   3   4        1.06        3.91      0.63 o 
   5   3   4      151.28      141.82      3.31 o 
   6   3   4      647.94      626.99     12.36 o 
   7   3   4        1.75        0.44      0.79 o 
   8   3   4       29.17       29.10      2.02 o 
   9   3   4      639.88      586.78     12.21 o 
  10   3   4       14.62       19.07      2.53 o 
  11   3   4        0.02        0.86      1.33 o 
  12   3   4        9.13       10.43      2.19 o 
  13   3   4       11.91        5.49      1.89 o 
  14   3   4        3.28        4.36      1.77 o 
  15   3   4        2.18        5.76      2.09 o 
  16   3   4       62.67       81.26      5.53 o 
 -16   4   4        4.11        6.59      2.32 o 
 -15   4   4       44.39       47.42      4.21 o 
 -14   4   4        1.86        4.26      1.81 o 
 -13   4   4       12.09       11.65      2.37 o 
 -12   4   4       66.63       64.58      4.07 o 
 -11   4   4        0.42        1.37      1.35 o 
 -10   4   4        0.03       -0.37      1.23 o 
  -9   4   4      105.47       94.19      4.16 o 
  -8   4   4       25.29       23.03      2.50 o 
  -7   4   4      367.91      379.98     10.56 o 
  -6   4   4       52.85       56.29      2.18 o 
  -5   4   4       16.06       14.42      1.08 o 
  -4   4   4      117.15      121.54      2.43 o 
  -3   4   4       49.54       69.29      1.87 o 
  -2   4   4      431.77      420.29      4.36 o 
  -1   4   4      537.39      531.59      4.87 o 
   0   4   4      716.92      816.25      6.07 o 
   1   4   4      123.45      152.04      2.69 o 
   2   4   4      296.08      273.38      3.59 o 
   3   4   4      264.54      278.56      3.64 o 
   4   4   4       39.67       40.43      1.57 o 
   5   4   4       77.39       79.40      2.57 o 
   6   4   4      896.29      896.38     13.11 o 
   7   4   4       50.15       42.98      2.58 o 
   8   4   4        0.37       -0.04      1.19 o 
   9   4   4       10.13        9.57      1.97 o 
  10   4   4       26.13       23.08      2.79 o 
  11   4   4        5.58        5.61      1.65 o 
  12   4   4        4.49        5.75      1.74 o 
  13   4   4        0.03        0.75      1.39 o 
  14   4   4        0.15       -0.29      1.48 o 
  15   4   4        1.04        2.54      1.99 o 
 -15   5   4        1.93        3.43      1.99 o 
 -14   5   4        3.63        3.17      1.77 o 
 -13   5   4      156.75      151.67      6.13 o 
 -12   5   4        5.41        5.61      1.87 o 
 -11   5   4       21.22       22.93      2.87 o 
 -10   5   4        9.30       10.19      2.09 o 
  -9   5   4       18.05       17.45      2.41 o 
  -8   5   4       21.35       21.46      2.53 o 
  -7   5   4      123.54      107.66      4.30 o 
  -6   5   4        4.32        7.29      1.39 o 
  -5   5   4      730.79      774.79     11.44 o 
  -4   5   4      689.87      645.84     11.59 o 
  -3   5   4       20.70       21.78      1.33 o 
  -2   5   4      168.20      159.39      2.88 o 
  -1   5   4      538.22      573.91      5.41 o 
   0   5   4        5.02        7.18      0.87 o 
   1   5   4      268.71      320.62      5.07 o 
   2   5   4       69.08       65.51      1.96 o 
   3   5   4      276.04      294.04      4.20 o 
   4   5   4      375.20      365.36      7.02 o 
   5   5   4       46.12       48.60      2.48 o 
   6   5   4      104.87      105.79      4.24 o 
   7   5   4       56.41       52.67      3.31 o 
   8   5   4       58.61       49.47      3.51 o 
   9   5   4       25.89       21.80      2.74 o 
  10   5   4        3.91        3.98      1.69 o 
  11   5   4       62.94       58.83      4.21 o 
  12   5   4       50.20       44.38      3.91 o 
  13   5   4       11.25       13.86      2.51 o 
  14   5   4        0.00        1.76      1.66 o 
  15   5   4        3.63        2.98      2.27 o 
 -15   6   4        3.63        8.13      2.48 o 
 -14   6   4        2.57        5.89      2.01 o 
 -13   6   4        1.95        4.72      1.70 o 
 -12   6   4       81.10       91.68      4.93 o 
 -11   6   4        0.01        0.01      1.43 o 
 -10   6   4       58.12       59.56      3.94 o 
  -9   6   4       92.97       97.49      4.62 o 
  -8   6   4       19.84       19.31      2.56 o 
  -7   6   4        0.01       -0.75      1.11 o 
  -6   6   4       40.64       34.37      2.46 o 
  -5   6   4       18.97       16.40      1.77 o 
  -4   6   4        3.32        5.03      1.10 o 
  -3   6   4        3.77        5.63      1.12 o 
  -2   6   4       90.96       79.94      2.26 o 
  -1   6   4       10.32        9.70      1.05 o 
   0   6   4      321.94      315.28      4.27 o 
   1   6   4      129.12      120.60      2.90 o 
   2   6   4       62.11       54.85      1.93 o 
   3   6   4      381.95      361.70      9.65 o 
   4   6   4        5.29        7.09      1.25 o 
   5   6   4      117.36      112.67      3.82 o 
   6   6   4      246.41      251.75      6.65 o 
   7   6   4       27.05       29.94      2.98 o 
   8   6   4      135.04      131.80      5.24 o 
   9   6   4       77.72       75.35      4.23 o 
  10   6   4        3.70        4.46      1.78 o 
  11   6   4       27.89       29.28      3.41 o 
  12   6   4       36.61       34.09      3.73 o 
  13   6   4       19.60       23.36      3.29 o 
  14   6   4        0.15        0.67      1.78 o 
 -14   7   4       21.08       18.59      3.35 o 
 -13   7   4        0.39        2.35      1.89 o 
 -12   7   4        7.61        5.18      1.85 o 
 -11   7   4       17.63       17.63      2.83 o 
 -10   7   4        4.34        2.88      1.58 o 
  -9   7   4       48.07       46.55      3.81 o 
  -8   7   4        0.65        0.57      1.28 o 
  -7   7   4       22.23       21.01      2.64 o 
  -6   7   4      176.40      162.07      5.31 o 
  -5   7   4      199.48      179.92      4.41 o 
  -4   7   4       91.06       75.27      2.91 o 
  -3   7   4        0.09        0.31      0.84 o 
  -2   7   4        0.65        0.71      0.84 o 
  -1   7   4      104.21      119.89      3.11 o 
   0   7   4       84.93       88.24      2.50 o 
   1   7   4        0.65       -0.04      0.74 o 
   2   7   4        4.25        2.66      0.97 o 
   3   7   4        8.92       12.07      1.53 o 
   4   7   4        0.00        0.87      0.89 o 
   5   7   4       79.27       71.04      3.27 o 
   6   7   4       46.33       41.24      3.37 o 
   7   7   4       17.17       22.42      2.83 o 
   8   7   4        9.04        7.72      2.01 o 
   9   7   4        2.27        2.65      1.65 o 
  10   7   4        0.49       -0.77      1.42 o 
  11   7   4        1.42        3.62      1.74 o 
  12   7   4        0.00        1.48      1.73 o 
  13   7   4        0.00        0.81      1.93 o 
 -13   8   4        0.01        1.00      2.00 o 
 -12   8   4        4.51        3.40      1.99 o 
 -11   8   4        0.12        1.50      1.48 o 
 -10   8   4       17.81       19.64      2.86 o 
  -9   8   4       37.00       44.88      4.87 o 
  -8   8   4       43.38       47.87      3.89 o 
  -7   8   4        3.68        4.60      1.62 o 
  -6   8   4      124.66      108.80      4.27 o 
  -5   8   4        4.87        3.47      1.26 o 
  -4   8   4       14.03       11.39      1.64 o 
  -3   8   4       79.12       75.32      3.05 o 
  -2   8   4        0.18        1.18      0.99 o 
  -1   8   4        3.44        5.43      1.34 o 
   0   8   4      242.80      234.73      6.36 o 
   1   8   4      115.30      100.02      4.60 o 
   2   8   4       34.62       37.16      2.94 o 
   3   8   4       48.11       49.14      2.67 o 
   4   8   4        1.09        0.88      1.03 o 
   5   8   4       49.49       50.63      3.15 o 
   6   8   4       30.62       32.43      3.26 o 
   7   8   4        0.07        1.95      1.54 o 
   8   8   4       78.83       72.33      4.37 o 
   9   8   4        8.19        9.89      2.24 o 
  10   8   4        2.16        3.08      1.76 o 
  11   8   4        0.86        1.74      1.74 o 
  12   8   4       18.82       16.63      3.13 o 
 -11   9   4        9.65       12.67      2.72 o 
 -10   9   4        6.45        6.86      2.08 o 
  -9   9   4       18.43       19.99      2.89 o 
  -8   9   4        3.03       -0.44      1.35 o 
  -7   9   4        8.09        7.55      2.09 o 
  -6   9   4      133.63      130.12      4.83 o 
  -5   9   4        4.37        6.74      1.58 o 
  -4   9   4        0.02        0.47      1.11 o 
  -3   9   4        7.15        9.17      1.73 o 
  -2   9   4        0.20       -0.50      1.22 o 
  -1   9   4        1.20        0.41      1.31 o 
   0   9   4       16.82       15.73      2.43 o 
   1   9   4       49.11       40.09      3.40 o 
   2   9   4       14.51       13.89      2.37 o 
   3   9   4        4.79        6.53      1.61 o 
   4   9   4      122.19      113.77      4.01 o 
   5   9   4       63.83       60.57      3.64 o 
   6   9   4        1.18        3.80      1.75 o 
   7   9   4       15.08       19.05      2.82 o 
   8   9   4       18.23       24.85      3.19 o 
   9   9   4       16.79       18.43      2.85 o 
  10   9   4       25.99       28.35      3.67 o 
  -9  10   4       17.30       17.56      2.99 o 
  -8  10   4        3.22        2.52      1.76 o 
  -7  10   4        3.16        5.18      1.87 o 
  -6  10   4       48.19       50.11      4.86 o 
  -5  10   4       10.05       13.09      2.19 o 
  -4  10   4        6.39        7.87      2.10 o 
  -3  10   4       45.41       43.88      3.76 o 
  -2  10   4       27.75       34.58      3.46 o 
  -1  10   4       18.14       15.12      2.53 o 
   0  10   4        0.93       -0.38      1.44 o 
   1  10   4        0.52        0.72      1.41 o 
   2  10   4       34.95       35.07      3.54 o 
   3  10   4        3.67        3.66      1.80 o 
   4  10   4       11.80       14.74      2.56 o 
   5  10   4        0.28        1.20      1.45 o 
   6  10   4        6.65       13.13      2.89 o 
   7  10   4       19.82       24.15      3.23 o 
   8  10   4        3.31        5.70      2.25 o 
   9  10   4        6.67        8.59      2.64 o 
  -7  11   4       13.17       17.29      4.51 o 
  -6  11   4        0.19        0.76      2.43 o 
  -5  11   4        3.14        3.58      2.28 o 
  -4  11   4       16.98       17.39      2.86 o 
  -3  11   4       36.89       38.12      3.87 o 
  -2  11   4       21.56       24.58      3.26 o 
  -1  11   4        9.00       13.15      2.51 o 
   0  11   4        2.32        4.24      1.89 o 
   1  11   4       37.91       33.83      3.59 o 
   2  11   4       34.16       37.92      3.84 o 
   3  11   4        0.55       -0.20      1.62 o 
   4  11   4        1.75        4.47      2.37 o 
   5  11   4        2.10        5.70      2.44 o 
   6  11   4       39.65       37.49      5.96 o 
  -3  12   4        8.23        9.34      3.04 o 
  -2  12   4        0.06       -0.64      1.81 o 
  -1  12   4       23.35       23.37      3.51 o 
   0  12   4       12.65       18.80      3.20 o 
   1  12   4       21.37       25.18      3.59 o 
   2  12   4       26.08       34.55      4.08 o 
 -16   1   5       89.51       90.37      7.15 o 
 -15   1   5        0.02        1.82      1.60 o 
 -14   1   5       92.01      104.33      5.10 o 
 -13   1   5      139.32      122.40      4.60 o 
 -12   1   5       53.54       47.13      2.89 o 
 -11   1   5      309.46      284.82      5.79 o 
 -10   1   5       66.02       63.29      2.81 o 
  -9   1   5       40.74       30.62      2.20 o 
  -8   1   5      137.58      131.36      3.62 o 
  -7   1   5       82.22       65.17      2.56 o 
  -6   1   5     1374.42     1362.79     16.99 o 
  -5   1   5        1.52        5.89      1.08 o 
  -4   1   5      219.70      230.42      4.17 o 
  -3   1   5     1429.49     1478.80     11.19 o 
  -2   1   5      332.11      332.63      4.33 o 
  -1   1   5        1.40        0.68      0.42 o 
   0   1   5      321.41      294.40      3.40 o 
   1   1   5      387.97      443.95      4.83 o 
   2   1   5      203.49      224.06      2.89 o 
   3   1   5      519.79      522.47      6.11 o 
   4   1   5      880.61      906.52      8.32 o 
   5   1   5      166.52      151.86      3.65 o 
   6   1   5     1231.24     1145.90     64.58 o 
   7   1   5       12.99       11.45      1.48 o 
   8   1   5      429.34      401.66      6.43 o 
   9   1   5      261.10      246.80      6.61 o 
  10   1   5        0.03        0.16      1.01 o 
  11   1   5      175.11      150.40      4.48 o 
  12   1   5       42.23       43.27      3.30 o 
  13   1   5        2.63        6.97      1.80 o 
  14   1   5       15.37       16.48      2.83 o 
  15   1   5       31.36       29.98      4.22 o 
 -16   2   5       18.34       24.33      3.43 o 
 -15   2   5        1.27        3.25      1.65 o 
 -14   2   5       34.74       36.21      3.73 o 
 -13   2   5        8.35       10.57      2.34 o 
 -12   2   5        3.89        3.74      1.61 o 
 -11   2   5        0.10        0.31      1.08 o 
 -10   2   5      332.15      300.62      5.75 o 
  -9   2   5      360.27      366.10      6.11 o 
  -8   2   5       21.98       19.87      1.83 o 
  -7   2   5      148.30      146.24      4.01 o 
  -6   2   5       62.30       55.00      2.32 o 
  -5   2   5        5.30        1.96      0.81 o 
  -4   2   5        0.73        0.96      0.67 o 
  -3   2   5      116.11      121.88      3.02 o 
  -2   2   5      380.90      376.26      3.85 o 
  -1   2   5      542.79      512.20      4.59 o 
   0   2   5        1.16        0.59      0.48 o 
   1   2   5      118.09       87.68      2.00 o 
   2   2   5      140.76      135.41      2.42 o 
   3   2   5      176.70      174.30      3.64 o 
   4   2   5      103.44      103.55      2.97 o 
   5   2   5      246.23      223.32      4.78 o 
   6   2   5       79.78       72.18      2.72 o 
   7   2   5      783.68      783.07      8.69 o 
   8   2   5       44.62       52.40      2.61 o 
   9   2   5      167.69      154.31      4.44 o 
  10   2   5       76.42       65.88      3.06 o 
  11   2   5        0.01       -0.22      1.22 o 
  12   2   5        5.78        4.89      1.93 o 
  13   2   5        2.18        4.55      1.83 o 
  14   2   5        0.02        2.68      1.75 o 
  15   2   5       78.55       79.03      5.22 o 
 -16   3   5      122.15      119.79      6.62 o 
 -15   3   5        0.01        2.80      1.69 o 
 -14   3   5        1.19        1.28      1.50 o 
 -13   3   5        9.83        6.63      2.09 o 
 -12   3   5        0.52        0.02      1.37 o 
 -11   3   5       90.41       76.04      4.15 o 
 -10   3   5        4.08        6.55      1.87 o 
  -9   3   5       16.11       14.73      2.27 o 
  -8   3   5      256.45      223.80      4.69 o 
  -7   3   5       10.08        8.89      1.31 o 
  -6   3   5      109.94      116.62      3.26 o 
  -5   3   5       36.22       39.32      2.02 o 
  -4   3   5      104.25       95.07      2.83 o 
  -3   3   5       47.90       45.00      1.70 o 
  -2   3   5       89.44      122.63      2.43 o 
  -1   3   5      110.89      130.86      2.51 o 
   0   3   5      315.58      320.70      3.91 o 
   1   3   5      882.71      900.76      6.48 o 
   2   3   5        0.89        0.94      0.56 o 
   3   3   5        1.51        4.02      0.94 o 
   4   3   5       12.61       12.20      1.40 o 
   5   3   5      193.99      187.42      7.44 o 
   6   3   5      735.33      701.83      8.77 o 
   7   3   5       48.93       51.14      2.51 o 
   8   3   5      112.41      101.60      3.42 o 
   9   3   5      166.68      148.14      5.94 o 
  10   3   5        0.90        2.23      1.51 o 
  11   3   5        1.09        0.96      1.47 o 
  12   3   5       23.77       28.36      3.28 o 
  13   3   5       29.31       28.80      3.37 o 
  14   3   5        0.27        1.61      1.69 o 
  15   3   5        1.96        2.62      1.96 o 
 -15   4   5       15.80       15.79      2.93 o 
 -14   4   5        0.14        1.26      1.56 o 
 -13   4   5        8.11       11.16      2.30 o 
 -12   4   5      269.05      258.06      7.71 o 
 -11   4   5       60.46       59.51      4.78 o 
 -10   4   5        4.02        3.59      1.54 o 
  -9   4   5       62.87       55.53      3.68 o 
  -8   4   5       59.36       55.24      3.46 o 
  -7   4   5      353.04      333.08      7.41 o 
  -6   4   5       16.12       14.21      1.49 o 
  -5   4   5       38.45       36.08      2.02 o 
  -4   4   5      266.23      238.54      4.44 o 
  -3   4   5      458.52      446.87      5.69 o 
  -2   4   5        7.62        8.13      0.94 o 
  -1   4   5       15.64       19.63      1.25 o 
   0   4   5      272.48      259.43      4.00 o 
   1   4   5      366.91      369.26      4.44 o 
   2   4   5      472.01      441.01      4.86 o 
   3   4   5        0.09        0.26      0.69 o 
   4   4   5      456.67      420.72     19.40 o 
   5   4   5     1520.94     1491.88     16.67 o 
   6   4   5      195.19      175.16      4.19 o 
   7   4   5       62.23       60.23      3.03 o 
   8   4   5       20.03       17.52      2.44 o 
   9   4   5       44.59       44.08      3.56 o 
  10   4   5       49.62       48.56      3.86 o 
  11   4   5        7.48       10.76      2.22 o 
  12   4   5       20.41       15.63      2.68 o 
  13   4   5       48.79       48.43      4.22 o 
  14   4   5        0.44        3.21      1.92 o 
 -15   5   5       30.91       30.75      3.93 o 
 -14   5   5        0.04        1.58      1.65 o 
 -13   5   5       40.02       38.74      3.84 o 
 -12   5   5       21.82       17.74      2.75 o 
 -11   5   5       17.30       20.87      2.86 o 
 -10   5   5        0.63        2.58      1.58 o 
  -9   5   5      109.62      108.87      4.81 o 
  -8   5   5       87.77       90.40      4.30 o 
  -7   5   5      184.43      187.25      5.83 o 
  -6   5   5        1.52        2.99      1.34 o 
  -5   5   5       35.42       34.68      2.78 o 
  -4   5   5       59.03       60.32      2.40 o 
  -3   5   5      453.03      437.00      7.96 o 
  -2   5   5        1.46        0.91      0.78 o 
  -1   5   5        1.34        1.45      0.67 o 
   0   5   5      321.22      292.99      4.16 o 
   1   5   5      134.17      107.25      2.77 o 
   2   5   5      242.88      239.57      3.82 o 
   3   5   5      727.87      709.55      8.56 o 
   4   5   5        1.08        1.08      0.94 o 
   5   5   5       93.21       93.82      3.52 o 
   6   5   5       15.03       15.09      2.25 o 
   7   5   5       19.72       21.72      2.66 o 
   8   5   5       18.89       23.23      2.80 o 
   9   5   5      118.26      120.84      5.23 o 
  10   5   5      113.50      107.89      5.16 o 
  11   5   5       42.29       39.71      3.77 o 
  12   5   5       33.61       34.84      3.64 o 
  13   5   5        4.71        6.90      2.15 o 
  14   5   5        0.28        1.92      1.92 o 
 -14   6   5        0.10        0.66      1.87 o 
 -13   6   5       56.82       52.72      4.54 o 
 -12   6   5        2.95        2.30      1.58 o 
 -11   6   5       15.01       16.60      2.73 o 
 -10   6   5       61.95       59.75      4.26 o 
  -9   6   5       93.07       82.45      4.41 o 
  -8   6   5       17.85       18.22      2.56 o 
  -7   6   5        4.37        5.38      1.67 o 
  -6   6   5        0.03        0.41      1.22 o 
  -5   6   5       52.71       48.98      3.27 o 
  -4   6   5      139.38      125.39      4.60 o 
  -3   6   5      110.79       93.08      3.32 o 
  -2   6   5      293.68      304.69      4.47 o 
  -1   6   5      371.70      353.83      4.81 o 
   0   6   5       91.30       83.74      2.41 o 
   1   6   5        6.64        5.01      0.95 o 
   2   6   5       64.69       61.13      2.16 o 
   3   6   5        0.61        0.79      0.89 o 
   4   6   5       30.25       28.26      2.73 o 
   5   6   5      107.24       89.64      4.16 o 
   6   6   5      341.41      313.13      7.74 o 
   7   6   5      321.95      304.76      7.90 o 
   8   6   5       70.08       63.67      4.03 o 
   9   6   5        4.99        4.25      1.90 o 
  10   6   5        7.45        6.62      2.09 o 
  11   6   5        0.25        2.76      1.54 o 
  12   6   5        0.15       -1.58      1.58 o 
  13   6   5       10.85       10.81      2.76 o 
 -13   7   5       54.13       53.14      4.76 o 
 -12   7   5       13.17       14.42      2.73 o 
 -11   7   5        0.07        2.43      1.45 o 
 -10   7   5       57.64       48.21      4.09 o 
  -9   7   5       11.81        9.90      2.20 o 
  -8   7   5        4.43        5.62      1.81 o 
  -7   7   5      193.50      188.23      6.33 o 
  -6   7   5      162.66      165.33      5.81 o 
  -5   7   5      373.46      374.83      8.33 o 
  -4   7   5        5.04        5.57      1.69 o 
  -3   7   5        3.54        4.84      1.21 o 
  -2   7   5      270.47      256.61      5.18 o 
  -1   7   5       24.48       26.58      1.87 o 
   0   7   5       26.84       33.85      2.05 o 
   1   7   5       84.83       78.07      3.58 o 
   2   7   5       83.02       87.53      3.13 o 
   3   7   5      240.08      229.47      5.53 o 
   4   7   5       61.41       61.45      3.61 o 
   5   7   5       28.40       24.84      2.92 o 
   6   7   5       38.93       42.86      3.59 o 
   7   7   5       15.15       19.95      2.92 o 
   8   7   5        0.10        0.75      1.33 o 
   9   7   5        2.51        3.50      1.72 o 
  10   7   5        7.35        7.18      2.00 o 
  11   7   5       11.27       10.95      2.49 o 
  12   7   5      106.08      108.66     11.26 o 
 -12   8   5        7.52        7.15      2.39 o 
 -11   8   5       32.12       30.69      3.69 o 
 -10   8   5       60.75       73.83      4.90 o 
  -9   8   5      165.81      169.36      6.57 o 
  -8   8   5       11.18       10.10      2.25 o 
  -7   8   5        3.16        4.29      1.74 o 
  -6   8   5      171.76      163.61      6.00 o 
  -5   8   5        3.99        5.64      2.16 o 
  -4   8   5        0.34       -0.03      1.30 o 
  -3   8   5      203.67      197.28      4.87 o 
  -2   8   5       23.93       30.29      2.35 o 
  -1   8   5      277.72      280.88      6.24 o 
   0   8   5        0.60        1.39      1.61 o 
   1   8   5       37.57       33.70      2.64 o 
   2   8   5        1.65        4.40      1.22 o 
   3   8   5       19.48       18.41      2.26 o 
   4   8   5       48.04       52.80      3.72 o 
   5   8   5       37.35       35.85      3.43 o 
   6   8   5        2.56        4.39      1.81 o 
   7   8   5       12.30       11.98      2.45 o 
   8   8   5       26.60       28.25      3.87 o 
   9   8   5       49.69       47.78      4.30 o 
  10   8   5        0.60       -0.47      1.66 o 
  11   8   5        6.98        8.12      2.57 o 
 -10   9   5       11.70       11.99      2.76 o 
  -9   9   5        3.93        3.97      1.86 o 
  -8   9   5       22.97       20.42      3.02 o 
  -7   9   5       29.21       32.54      3.54 o 
  -6   9   5       53.85       57.36      4.23 o 
  -5   9   5        4.66        7.91      2.09 o 
  -4   9   5       18.27       23.30      2.94 o 
  -3   9   5       11.76       14.41      2.39 o 
  -2   9   5       13.04       10.96      2.19 o 
  -1   9   5       26.21       24.63      2.93 o 
   0   9   5      159.20      152.20      5.67 o 
   1   9   5       21.34       28.36      3.58 o 
   2   9   5        5.25        8.55      2.06 o 
   3   9   5       13.41       17.69      2.56 o 
   4   9   5        2.57        3.31      1.77 o 
   5   9   5       29.05       32.56      3.45 o 
   6   9   5       36.78       44.44      3.97 o 
   7   9   5       12.70       12.21      2.53 o 
   8   9   5       17.69       16.52      2.79 o 
   9   9   5       14.40       16.69      3.07 o 
  -8  10   5        7.19       10.43      2.42 o 
  -7  10   5       48.35       53.37      4.43 o 
  -6  10   5       14.46       15.42      3.79 o 
  -5  10   5        8.15       13.21      3.57 o 
  -4  10   5       77.88       94.80      7.12 o 
  -3  10   5       48.32       52.75      4.82 o 
  -2  10   5        0.20        1.71      1.61 o 
  -1  10   5        0.03        1.31      1.59 o 
   0  10   5       28.80       32.69      3.48 o 
   1  10   5       22.70       28.24      3.27 o 
   2  10   5        4.07        4.01      2.24 o 
   3  10   5        2.08        2.62      1.96 o 
   4  10   5       32.21       40.76      6.28 o 
   5  10   5       34.46       37.54      4.40 o 
   6  10   5       16.28       16.17      3.26 o 
   7  10   5       12.10       13.44      2.84 o 
  -5  11   5        1.44        4.39      3.20 o 
  -4  11   5       26.43       30.63      5.35 o 
  -3  11   5        2.10        6.08      3.02 o 
  -2  11   5        0.17        0.33      1.66 o 
  -1  11   5        0.31        1.53      1.68 o 
   0  11   5        0.02        2.76      1.75 o 
   1  11   5       19.82       24.93      3.35 o 
   2  11   5       21.15       27.14      3.90 o 
   3  11   5       37.74       37.05      7.47 o 
   4  11   5        0.84       -1.08      3.90 o 
 -15   0   6        0.12       -1.08      3.46 o 
 -14   0   6       47.14       42.81      5.42 o 
 -13   0   6        7.53        9.31      2.44 o 
 -12   0   6       44.76       50.62      4.46 o 
 -11   0   6       39.40       48.12      5.12 o 
 -10   0   6      621.11      606.60     12.16 o 
  -9   0   6      224.19      206.72      7.00 o 
  -8   0   6      169.58      171.41      6.20 o 
  -7   0   6      913.40      855.31     13.12 o 
  -6   0   6     2284.28     2467.94     33.48 o 
  -5   0   6     1421.56     1423.36     18.94 o 
  -4   0   6       38.00       31.53      2.83 o 
  -3   0   6      338.01      283.23     12.58 o 
  -2   0   6     2733.90     2866.45     21.33 o 
  -1   0   6      549.32      579.31     13.23 o 
   0   0   6      719.47      765.16      8.34 o 
   1   0   6      877.22      822.43     16.51 o 
   2   0   6      670.92      620.70     19.51 o 
   3   0   6       93.89       95.22      4.15 o 
   4   0   6       69.92       81.39      3.95 o 
   5   0   6      210.04      198.33     10.04 o 
   6   0   6      140.33      145.54      5.58 o 
   7   0   6        8.11        6.15      1.83 o 
   8   0   6       34.76       37.46      3.61 o 
   9   0   6       19.93       20.45      2.99 o 
  10   0   6      131.16      138.46      6.33 o 
  11   0   6        0.13        0.63      1.72 o 
  12   0   6       37.24       39.29      4.36 o 
  13   0   6        0.58        0.28      1.65 o 
  14   0   6       13.60       17.64      4.29 o 
 -15   1   6        8.08        9.80      2.42 o 
 -14   1   6        6.08        7.47      2.00 o 
 -13   1   6        5.96        3.56      1.81 o 
 -12   1   6       37.45       42.52      2.95 o 
 -11   1   6        7.39        7.72      1.55 o 
 -10   1   6       98.38       96.70      3.59 o 
  -9   1   6       23.97       27.70      2.29 o 
  -8   1   6       59.90       56.59      2.69 o 
  -7   1   6      212.09      190.72      4.49 o 
  -6   1   6      505.73      498.83      7.66 o 
  -5   1   6      101.40       99.65      3.18 o 
  -4   1   6      127.76      122.59      3.38 o 
  -3   1   6      606.77      582.82      6.93 o 
  -2   1   6      199.91      191.07      8.55 o 
  -1   1   6       20.60       19.89      1.57 o 
   0   1   6      350.00      366.17      4.17 o 
   1   1   6      144.10      118.05      5.13 o 
   2   1   6      587.17      608.09     19.41 o 
   3   1   6       33.80       20.05      1.67 o 
   4   1   6       38.64       39.51      2.16 o 
   5   1   6       62.03       56.31      2.48 o 
   6   1   6       11.58       14.42      1.63 o 
   7   1   6      108.80       97.68      3.40 o 
   8   1   6        2.25        2.67      1.10 o 
   9   1   6       55.26       55.72      2.95 o 
  10   1   6       27.35       29.81      2.84 o 
  11   1   6       39.36       48.58      3.20 o 
  12   1   6       26.32       35.05      3.23 o 
  13   1   6        6.48        8.35      1.87 o 
  14   1   6        1.30        1.88      1.87 o 
 -15   2   6        0.81        1.41      1.78 o 
 -14   2   6        5.79       11.11      2.24 o 
 -13   2   6       89.89       90.57      4.86 o 
 -12   2   6       52.94       60.87      4.32 o 
 -11   2   6       31.39       25.08      3.01 o 
 -10   2   6       56.95       52.12      2.91 o 
  -9   2   6       94.57       84.39      3.29 o 
  -8   2   6        9.91        9.83      1.55 o 
  -7   2   6      279.29      277.79      5.40 o 
  -6   2   6        5.65        9.22      1.58 o 
  -5   2   6     1196.16     1100.27     26.76 o 
  -4   2   6     1446.96     1450.31     13.44 o 
  -3   2   6       32.31       38.71      2.15 o 
  -2   2   6      112.72      102.74      2.98 o 
  -1   2   6       45.07       57.98      2.44 o 
   0   2   6      169.40      158.06      6.11 o 
   1   2   6       49.85       47.89      2.07 o 
   2   2   6        7.55        8.24      1.19 o 
   3   2   6      648.15      666.69      9.99 o 
   4   2   6      403.80      375.80      5.91 o 
   5   2   6        1.80        1.36      0.84 o 
   6   2   6      267.07      260.18      5.26 o 
   7   2   6        0.00        0.52      0.86 o 
   8   2   6        2.82        6.60      1.36 o 
   9   2   6       14.41       11.94      1.72 o 
  10   2   6        5.53        6.83      1.55 o 
  11   2   6        6.73        9.27      1.98 o 
  12   2   6      218.35      217.74      7.41 o 
  13   2   6       41.03       44.35      4.13 o 
  14   2   6        0.01       -0.58      1.92 o 
 -15   3   6        0.14        1.99      2.02 o 
 -14   3   6        1.02        1.59      1.48 o 
 -13   3   6        0.68       -0.70      1.32 o 
 -12   3   6        0.14        0.63      1.49 o 
 -11   3   6        6.45       11.04      2.26 o 
 -10   3   6      116.98      113.22      5.06 o 
  -9   3   6      168.50      154.09      5.57 o 
  -8   3   6      340.17      335.56      6.83 o 
  -7   3   6       11.90       14.73      1.72 o 
  -6   3   6      522.03      459.84     13.04 o 
  -5   3   6      146.61      140.96      3.78 o 
  -4   3   6      515.53      493.72     13.63 o 
  -3   3   6      381.50      389.39      5.87 o 
  -2   3   6       75.83       64.64      2.48 o 
  -1   3   6      531.75      491.51      8.66 o 
   0   3   6     1028.55     1042.16      7.52 o 
   1   3   6        4.47        2.95      0.87 o 
   2   3   6        5.06        5.19      1.02 o 
   3   3   6       22.58       21.85      1.83 o 
   4   3   6      119.66      112.61      3.39 o 
   5   3   6       92.22       91.82      3.19 o 
   6   3   6      306.42      306.55      7.35 o 
   7   3   6       17.08       21.33      2.05 o 
   8   3   6      328.23      314.01      6.16 o 
   9   3   6       79.00       84.50      3.85 o 
  10   3   6       12.38       12.95      2.37 o 
  11   3   6       35.41       37.68      3.72 o 
  12   3   6        3.53        2.90      1.75 o 
  13   3   6        5.62        7.32      2.21 o 
  14   3   6        2.15        3.98      2.31 o 
 -14   4   6        7.04        7.99      2.42 o 
 -13   4   6       31.77       28.27      3.44 o 
 -12   4   6        0.04       -0.02      1.39 o 
 -11   4   6        3.79        3.67      1.70 o 
 -10   4   6       76.51       72.59      4.25 o 
  -9   4   6        0.27       -0.12      1.14 o 
  -8   4   6       16.26       18.19      2.59 o 
  -7   4   6      159.26      130.55      5.02 o 
  -6   4   6       63.64       57.74      2.62 o 
  -5   4   6       21.44       23.46      1.92 o 
  -4   4   6        0.04        0.45      0.81 o 
  -3   4   6       57.72       55.13      2.42 o 
  -2   4   6        0.11       -0.03      0.80 o 
  -1   4   6      197.78      203.15      4.25 o 
   0   4   6        5.61        5.42      0.88 o 
   1   4   6       13.03        9.18      1.13 o 
   2   4   6        8.85       10.06      1.33 o 
   3   4   6      170.85      160.30      4.01 o 
   4   4   6       63.56       57.35      2.63 o 
   5   4   6      200.04      204.65      5.48 o 
   6   4   6        2.36        2.72      1.16 o 
   7   4   6        9.92        8.62      1.71 o 
   8   4   6        2.49        2.11      1.66 o 
   9   4   6        5.35        7.54      1.94 o 
  10   4   6       24.43       23.33      3.04 o 
  11   4   6        5.26        6.07      2.01 o 
  12   4   6        0.32        0.35      1.46 o 
  13   4   6        2.24        3.32      2.08 o 
 -14   5   6       48.24       45.26      5.36 o 
 -13   5   6        4.68        4.04      2.05 o 
 -12   5   6        3.08        5.30      1.98 o 
 -11   5   6       22.88       20.07      2.90 o 
 -10   5   6        1.90        0.93      1.41 o 
  -9   5   6       21.65       22.11      2.89 o 
  -8   5   6       15.12       10.92      2.14 o 
  -7   5   6       31.35       32.99      3.17 o 
  -6   5   6      523.66      517.55      9.70 o 
  -5   5   6      153.82      143.55      5.14 o 
  -4   5   6      242.27      242.76      5.42 o 
  -3   5   6      300.00      292.12      5.39 o 
  -2   5   6       47.44       47.32      2.38 o 
  -1   5   6       29.52       30.39      2.05 o 
   0   5   6        1.95        2.24      0.83 o 
   1   5   6       49.72       53.72      2.22 o 
   2   5   6       90.79       95.24      3.19 o 
   3   5   6       39.43       44.29      2.45 o 
   4   5   6      331.31      334.47      5.96 o 
   5   5   6        6.07        5.03      1.51 o 
   6   5   6        3.07        4.46      1.65 o 
   7   5   6        1.51        2.56      1.50 o 
   8   5   6        0.03       -0.79      1.29 o 
   9   5   6        1.94        0.42      1.34 o 
  10   5   6       26.00       24.67      3.12 o 
  11   5   6       23.74       26.11      3.29 o 
  12   5   6        0.07        3.19      1.87 o 
 -13   6   6       10.20       11.74      2.85 o 
 -12   6   6        9.54        8.02      2.41 o 
 -11   6   6       44.18       44.32      4.11 o 
 -10   6   6       23.05       27.05      3.38 o 
  -9   6   6        0.07       -0.07      1.35 o 
  -8   6   6        1.84        1.28      1.48 o 
  -7   6   6       33.72       36.47      3.40 o 
  -6   6   6        4.55        7.03      1.84 o 
  -5   6   6       30.55       26.90      2.94 o 
  -4   6   6        0.52        2.13      1.40 o 
  -3   6   6       88.13       92.61      3.62 o 
  -2   6   6       77.91       75.54      2.95 o 
  -1   6   6       10.89       13.17      1.62 o 
   0   6   6      102.68      104.53      3.09 o 
   1   6   6      166.00      160.39      3.77 o 
   2   6   6       52.43       54.35      2.63 o 
   3   6   6       54.18       45.01      2.83 o 
   4   6   6       13.15       10.96      2.06 o 
   5   6   6        2.63        3.48      1.65 o 
   6   6   6       14.31       16.31      2.59 o 
   7   6   6        0.54        1.38      1.49 o 
   8   6   6        1.08        2.74      1.60 o 
   9   6   6        0.42        1.64      1.49 o 
  10   6   6       25.41       34.06      3.64 o 
  11   6   6       29.48       30.65      3.74 o 
  12   6   6        1.64        3.27      2.36 o 
 -12   7   6        3.81        2.50      2.12 o 
 -11   7   6        6.99        6.15      2.27 o 
 -10   7   6        2.60        2.80      1.75 o 
  -9   7   6       31.29       32.28      3.54 o 
  -8   7   6        0.17        1.23      1.50 o 
  -7   7   6       26.38       25.56      3.07 o 
  -6   7   6       49.98       49.72      3.86 o 
  -5   7   6        7.40        7.40      1.95 o 
  -4   7   6       33.56       35.16      3.24 o 
  -3   7   6       10.84       13.69      2.27 o 
  -2   7   6       10.08        7.69      2.22 o 
  -1   7   6       21.73       25.37      2.40 o 
   0   7   6        9.26        8.30      1.29 o 
   1   7   6        6.07        5.90      1.31 o 
   2   7   6        0.76        0.89      1.22 o 
   3   7   6        4.31        6.01      1.81 o 
   4   7   6       25.29       24.23      2.85 o 
   5   7   6       32.37       35.93      3.46 o 
   6   7   6       25.35       32.12      3.43 o 
   7   7   6        6.02        3.20      1.87 o 
   8   7   6        8.46       10.69      2.32 o 
   9   7   6        8.94        9.52      2.20 o 
  10   7   6       18.73       16.68      2.97 o 
  11   7   6        1.48        1.59      2.07 o 
 -11   8   6       25.92       34.00      4.71 o 
 -10   8   6        8.40       10.26      2.53 o 
  -9   8   6        2.93        5.78      2.02 o 
  -8   8   6        3.30        4.00      1.78 o 
  -7   8   6       76.61       66.19      4.49 o 
  -6   8   6        1.35        3.65      1.75 o 
  -5   8   6        0.84        1.16      1.44 o 
  -4   8   6       25.37       21.58      2.87 o 
  -3   8   6       83.07       86.25      5.04 o 
  -2   8   6       21.40       23.97      2.89 o 
  -1   8   6        9.46        8.68      2.37 o 
   0   8   6        1.87        1.67      1.56 o 
   1   8   6       65.93       63.91      3.75 o 
   2   8   6        5.09        5.18      1.94 o 
   3   8   6       23.83       24.71      2.97 o 
   4   8   6        6.49        5.04      1.84 o 
   5   8   6       28.31       28.90      3.32 o 
   6   8   6       12.34       11.61      2.45 o 
   7   8   6        7.27        7.89      2.14 o 
   8   8   6        3.05        4.88      1.86 o 
   9   8   6        4.51        5.90      2.28 o 
  -9   9   6       18.43       18.25      3.19 o 
  -8   9   6        0.03        2.57      1.78 o 
  -7   9   6       23.76       28.48      3.53 o 
  -6   9   6       11.33       14.30      2.69 o 
  -5   9   6        0.67        2.22      1.52 o 
  -4   9   6        0.84        1.33      1.61 o 
  -3   9   6       63.06       63.41      5.05 o 
  -2   9   6        6.11        8.41      2.91 o 
  -1   9   6        6.21        8.93      3.13 o 
   0   9   6       11.39        9.09      2.48 o 
   1   9   6        5.83        7.20      3.07 o 
   2   9   6       35.49       35.82      5.13 o 
   3   9   6       29.43       31.12      3.80 o 
   4   9   6        0.09       -0.13      1.58 o 
   5   9   6       16.67       20.18      3.02 o 
   6   9   6       26.32       29.96      3.57 o 
   7   9   6        1.26        3.05      1.83 o 
   8   9   6        0.34        1.94      1.98 o 
  -6  10   6        9.73       13.14      3.53 o 
  -5  10   6       22.49       24.68      4.90 o 
  -4  10   6       17.97       20.13      6.28 o 
  -3  10   6        5.65       10.71      3.37 o 
  -2  10   6        6.84        9.94      3.33 o 
  -1  10   6        1.71        3.62      2.52 o 
   0  10   6        5.96        3.59      2.80 o 
   1  10   6        0.01        1.04      2.28 o 
   2  10   6        7.70        9.52      4.76 o 
   3  10   6        5.07        5.28      2.75 o 
   4  10   6       20.88       18.23      4.21 o 
   5  10   6        6.86        7.06      3.51 o 
 -14   1   7        7.58        8.52      2.39 o 
 -13   1   7        0.32        1.57      1.69 o 
 -12   1   7       13.84       14.67      2.34 o 
 -11   1   7        8.24        8.46      1.72 o 
 -10   1   7        0.72        1.52      1.16 o 
  -9   1   7        5.62        5.06      1.38 o 
  -8   1   7        2.37        3.24      1.27 o 
  -7   1   7      223.28      215.59      5.11 o 
  -6   1   7       93.72       87.15      3.60 o 
  -5   1   7      106.24       97.24      3.35 o 
  -4   1   7      166.14      157.12      4.08 o 
  -3   1   7      324.61      308.93      7.88 o 
  -2   1   7        8.89        8.62      1.35 o 
  -1   1   7      212.16      181.20      5.41 o 
   0   1   7      154.24      141.54      4.86 o 
   1   1   7      479.16      451.67      8.47 o 
   2   1   7      278.99      251.36      4.88 o 
   3   1   7        0.99        0.57      0.76 o 
   4   1   7      437.33      418.62      6.64 o 
   5   1   7      621.19      568.81      7.98 o 
   6   1   7       12.93       17.72      1.99 o 
   7   1   7      292.94      277.37      5.93 o 
   8   1   7       16.32       14.81      1.91 o 
   9   1   7       15.01       15.92      2.07 o 
  10   1   7        3.46        2.47      1.35 o 
  11   1   7       13.64       14.37      2.08 o 
  12   1   7       20.13       26.94      2.99 o 
  13   1   7        4.84        6.02      2.33 o 
 -14   2   7       31.26       33.32      3.96 o 
 -13   2   7        2.77        2.18      1.82 o 
 -12   2   7       11.73       13.47      2.56 o 
 -11   2   7       17.50       20.25      2.85 o 
 -10   2   7        6.94        8.78      1.70 o 
  -9   2   7       37.09       43.77      2.89 o 
  -8   2   7       43.52       44.55      2.82 o 
  -7   2   7        5.53        7.39      1.46 o 
  -6   2   7        0.34        1.76      1.01 o 
  -5   2   7        4.32        6.08      1.34 o 
  -4   2   7       23.78       22.53      1.98 o 
  -3   2   7      120.38      117.82      3.55 o 
  -2   2   7      287.46      269.68      5.10 o 
  -1   2   7       35.49       40.97      3.03 o 
   0   2   7      770.60      766.56     11.01 o 
   1   2   7      336.71      308.93      7.11 o 
   2   2   7        0.03        1.01      0.86 o 
   3   2   7      173.74      174.02      4.47 o 
   4   2   7        0.50        1.06      0.86 o 
   5   2   7        5.90        5.17      1.23 o 
   6   2   7      358.80      343.42      7.18 o 
   7   2   7       86.80       80.58      3.36 o 
   8   2   7       26.37       31.62      2.60 o 
   9   2   7       31.17       29.78      2.90 o 
  10   2   7       10.68       10.93      1.85 o 
  11   2   7        1.64        4.96      1.62 o 
  12   2   7        8.52       10.64      2.46 o 
  13   2   7        6.51        9.75      2.61 o 
 -14   3   7        3.08        3.75      2.09 o 
 -13   3   7       12.29       14.51      2.80 o 
 -12   3   7        0.00        1.74      1.70 o 
 -11   3   7       27.71       30.59      3.44 o 
 -10   3   7        0.04        0.58      1.25 o 
  -9   3   7       36.76       37.82      3.56 o 
  -8   3   7        0.52       -0.12      1.01 o 
  -7   3   7       21.56       19.72      2.06 o 
  -6   3   7        0.02       -0.60      0.96 o 
  -5   3   7       26.24       23.41      2.10 o 
  -4   3   7       99.19       98.93      3.38 o 
  -3   3   7        1.87        2.27      0.99 o 
  -2   3   7       86.11       87.14      3.76 o 
  -1   3   7       78.17       65.52      3.03 o 
   0   3   7      226.60      189.74      5.60 o 
   1   3   7       18.77       22.01      2.44 o 
   2   3   7       29.01       25.24      1.99 o 
   3   3   7       11.05       14.74      1.69 o 
   4   3   7        6.54        7.23      1.42 o 
   5   3   7       68.39       65.05      3.00 o 
   6   3   7       96.08       93.83      3.56 o 
   7   3   7       67.71       64.51      3.13 o 
   8   3   7       24.22       26.81      2.50 o 
   9   3   7        1.27        1.11      1.32 o 
  10   3   7        1.01        4.15      1.75 o 
  11   3   7        6.86        4.79      1.94 o 
  12   3   7        0.90        1.17      1.96 o 
 -13   4   7       30.51       32.59      3.90 o 
 -12   4   7        8.98       11.26      2.64 o 
 -11   4   7       11.98       14.95      2.65 o 
 -10   4   7       20.00       17.11      2.74 o 
  -9   4   7        3.23        4.23      1.69 o 
  -8   4   7        4.13        4.89      1.91 o 
  -7   4   7      156.85      147.32      5.57 o 
  -6   4   7      165.06      168.37      4.59 o 
  -5   4   7       43.84       43.65      2.69 o 
  -4   4   7       41.99       42.73      2.58 o 
  -3   4   7      135.12      135.33      4.32 o 
  -2   4   7      257.24      235.18      5.02 o 
  -1   4   7       14.95       19.20      2.08 o 
   0   4   7      266.33      256.79      6.60 o 
   1   4   7       54.01       51.82      3.22 o 
   2   4   7      388.97      384.51      6.36 o 
   3   4   7      560.21      534.74      7.70 o 
   4   4   7      238.56      222.65      5.13 o 
   5   4   7       21.46       28.07      2.39 o 
   6   4   7      134.01      132.94      4.25 o 
   7   4   7        3.72        2.75      1.51 o 
   8   4   7       68.67       62.91      4.29 o 
   9   4   7        5.00        3.93      1.78 o 
  10   4   7       76.05       70.95      4.76 o 
  11   4   7       19.98       19.58      3.14 o 
  12   4   7        3.66        4.66      2.34 o 
 -13   5   7        3.71       -0.22      4.11 o 
 -12   5   7       11.30       10.99      2.73 o 
 -11   5   7       33.98       39.00      4.02 o 
 -10   5   7      142.69      140.44      6.05 o 
  -9   5   7       15.62       22.84      2.97 o 
  -8   5   7        0.25        0.96      1.28 o 
  -7   5   7       88.13       81.32      4.43 o 
  -6   5   7       12.31       13.56      2.42 o 
  -5   5   7       12.52       12.96      2.25 o 
  -4   5   7       42.33       44.69      2.68 o 
  -3   5   7       62.79       57.31      2.85 o 
  -2   5   7       84.17       80.71      3.14 o 
  -1   5   7      330.30      316.63      7.27 o 
   0   5   7       34.74       30.48      2.84 o 
   1   5   7       64.06       60.35      3.50 o 
   2   5   7       12.24       13.62      1.71 o 
   3   5   7        5.56        9.70      1.57 o 
   4   5   7       62.44       59.67      3.16 o 
   5   5   7       25.92       35.29      2.97 o 
   6   5   7       68.59       68.72      4.77 o 
   7   5   7      138.41      130.76      5.62 o 
   8   5   7       58.58       58.78      4.38 o 
   9   5   7        0.71       -0.62      1.36 o 
  10   5   7        5.53        9.47      2.32 o 
  11   5   7       19.91       23.42      3.49 o 
 -12   6   7        2.73        2.81      2.61 o 
 -11   6   7        3.95        4.95      2.18 o 
 -10   6   7        0.01       -0.87      1.62 o 
  -9   6   7       19.04       19.81      2.89 o 
  -8   6   7       67.52       69.01      4.46 o 
  -7   6   7       12.28       12.23      2.38 o 
  -6   6   7        7.25        5.98      1.97 o 
  -5   6   7       51.08       54.59      3.85 o 
  -4   6   7       35.66       35.92      3.32 o 
  -3   6   7       76.46       88.45      4.30 o 
  -2   6   7       14.13       19.20      2.02 o 
  -1   6   7       50.22       61.17      3.20 o 
   0   6   7      248.60      244.08      6.73 o 
   1   6   7      193.18      182.83      5.84 o 
   2   6   7       20.25       25.69      2.28 o 
   3   6   7       29.27       29.53      3.12 o 
   4   6   7        5.42        6.42      2.04 o 
   5   6   7      132.43      131.93      5.51 o 
   6   6   7       71.42       68.06      4.39 o 
   7   6   7       11.48       13.94      2.60 o 
   8   6   7       42.71       44.40      4.09 o 
   9   6   7       18.17       21.26      3.08 o 
  10   6   7        0.27       -0.64      1.76 o 
 -11   7   7        5.82       12.12      5.84 o 
 -10   7   7        1.19        1.43      1.87 o 
  -9   7   7        4.99        5.39      2.04 o 
  -8   7   7       92.35       98.40      5.21 o 
  -7   7   7       50.68       53.66      4.27 o 
  -6   7   7       21.89       24.03      3.11 o 
  -5   7   7      117.22      107.41      5.07 o 
  -4   7   7       94.59       85.85      4.51 o 
  -3   7   7      247.64      233.31      7.01 o 
  -2   7   7        5.08        5.95      1.85 o 
  -1   7   7        5.53        5.55      1.78 o 
   0   7   7       64.83       74.21      4.00 o 
   1   7   7      134.29      140.97      7.81 o 
   2   7   7       51.45       50.36      4.47 o 
   3   7   7       73.13       76.23      5.03 o 
   4   7   7      154.55      153.26      6.00 o 
   5   7   7      111.69      117.08      5.41 o 
   6   7   7        1.65        3.67      1.74 o 
   7   7   7        7.74        7.17      2.00 o 
   8   7   7        0.34       -0.02      1.57 o 
   9   7   7       31.55       30.57      3.83 o 
  -9   8   7       41.31       42.49      4.41 o 
  -8   8   7        0.62        3.06      1.96 o 
  -7   8   7       73.23       74.98      4.96 o 
  -6   8   7       33.57       30.08      3.52 o 
  -5   8   7        0.01        1.82      1.64 o 
  -4   8   7       43.71       54.27      4.21 o 
  -3   8   7        4.52        4.38      1.83 o 
  -2   8   7       39.88       37.81      3.51 o 
  -1   8   7       15.68       12.99      4.76 o 
   1   8   7       70.90       87.88      8.66 o 
   2   8   7       67.28       82.25      8.87 o 
   3   8   7       19.73       22.04      3.04 o 
   4   8   7        6.20        5.64      2.08 o 
   5   8   7        0.05        1.68      1.62 o 
   6   8   7        0.13        0.59      1.60 o 
   7   8   7        3.58        8.09      2.26 o 
   8   8   7        0.41        2.41      3.57 o 
  -7   9   7        4.67        7.71      2.41 o 
  -6   9   7        6.11        6.46      2.19 o 
  -5   9   7       10.79       13.19      2.63 o 
  -4   9   7        0.05        1.35      1.94 o 
  -3   9   7       19.27       29.68      5.09 o 
  -2   9   7       81.71      100.43     10.17 o 
   3   9   7        2.01        2.69      2.52 o 
   4   9   7        0.02        1.33      1.81 o 
   5   9   7        0.31        0.53      1.85 o 
  -3  10   7        2.99        7.90      3.17 o 
  -2  10   7       17.68       24.46      6.49 o 
 -13   0   8        1.48        3.25      2.28 o 
 -12   0   8       21.75       30.67      4.20 o 
 -11   0   8       47.24       56.09      5.10 o 
 -10   0   8       65.38       72.38      5.12 o 
  -9   0   8      497.95      482.18     17.52 o 
  -8   0   8        0.13        2.98      1.87 o 
  -7   0   8      119.77      117.36      7.25 o 
  -6   0   8      435.15      390.12     12.22 o 
  -5   0   8      141.64      125.31      5.77 o 
  -4   0   8      196.90      195.56      6.91 o 
  -3   0   8       14.41       14.38      3.36 o 
  -2   0   8      167.05      166.54      8.09 o 
  -1   0   8      488.08      480.75     13.39 o 
   0   0   8       63.59       64.82      5.13 o 
   1   0   8      225.27      188.88      8.41 o 
   2   0   8        4.31        2.40      2.60 o 
   3   0   8        6.57        7.67      2.49 o 
   4   0   8        7.26        8.12      2.60 o 
   5   0   8        1.20        2.09      1.61 o 
   6   0   8       67.77       80.46      4.98 o 
   7   0   8       85.42       98.42      5.45 o 
   8   0   8      115.79      114.41      6.03 o 
   9   0   8       58.52       59.43      5.04 o 
  10   0   8       19.96       20.14      3.41 o 
  11   0   8       85.73       86.93      5.81 o 
 -13   1   8       58.40       69.06      5.06 o 
 -12   1   8        7.19       13.10      2.30 o 
 -11   1   8        0.24        1.00      1.33 o 
 -10   1   8        4.67        6.27      1.69 o 
  -9   1   8        6.35        9.57      1.78 o 
  -8   1   8       22.60       23.41      2.68 o 
  -7   1   8        3.41        3.56      1.32 o 
  -6   1   8       72.66       69.96      3.23 o 
  -5   1   8      190.15      192.42      5.39 o 
  -4   1   8      171.38      159.52      4.46 o 
  -3   1   8       46.11       50.47      3.69 o 
  -2   1   8        0.14        0.27      1.23 o 
  -1   1   8       64.40       59.61      3.54 o 
   0   1   8        2.01        3.65      1.56 o 
   1   1   8        3.13        2.88      1.50 o 
   2   1   8       27.76       34.85      3.19 o 
   3   1   8      141.32      141.38      5.33 o 
   4   1   8      244.90      216.51      6.63 o 
   5   1   8       23.92       25.31      2.30 o 
   6   1   8       22.92       23.66      2.34 o 
   7   1   8       13.78       16.90      2.08 o 
   8   1   8        1.23        3.81      1.34 o 
   9   1   8        3.64        5.01      1.49 o 
  10   1   8        0.77        3.31      1.50 o 
  11   1   8        6.68        9.64      2.16 o 
 -13   2   8        0.16        0.20      1.96 o 
 -12   2   8       22.24       27.26      4.34 o 
 -11   2   8       82.70       78.93      4.86 o 
 -10   2   8        3.99        6.49      1.81 o 
  -9   2   8        3.87        3.77      1.40 o 
  -8   2   8       10.68       11.45      1.89 o 
  -7   2   8       78.15       85.17      3.56 o 
  -6   2   8      216.94      208.85      5.28 o 
  -5   2   8        7.25       10.86      1.74 o 
  -4   2   8      173.42      188.77      5.30 o 
  -3   2   8       65.51       69.59      3.86 o 
  -2   2   8        4.15        5.28      1.61 o 
  -1   2   8        0.24        0.14      1.13 o 
   0   2   8      188.40      166.68      5.75 o 
   1   2   8       45.70       50.79      3.70 o 
   2   2   8       28.76       34.50      3.24 o 
   3   2   8       31.78       29.13      3.07 o 
   4   2   8       67.66       79.05      4.17 o 
   5   2   8        9.49        7.74      1.48 o 
   6   2   8        2.98        4.67      1.40 o 
   7   2   8        6.61        7.88      1.61 o 
   8   2   8        0.04        1.86      1.23 o 
   9   2   8       26.89       25.98      2.58 o 
  10   2   8       21.35       26.86      2.99 o 
  11   2   8       83.32       85.31      5.33 o 
 -12   3   8        0.15        1.78      2.01 o 
 -11   3   8      188.00      192.76      7.30 o 
 -10   3   8      136.78      141.22      6.11 o 
  -9   3   8        5.01        4.67      1.86 o 
  -8   3   8      149.16      142.46      4.65 o 
  -7   3   8      227.73      221.46      5.62 o 
  -6   3   8       29.76       34.62      2.74 o 
  -5   3   8       85.17       79.51      3.40 o 
  -4   3   8        1.38        2.02      1.14 o 
  -3   3   8      219.54      203.10      8.51 o 
  -2   3   8       67.47       68.23      3.83 o 
  -1   3   8       21.46       24.55      2.80 o 
   0   3   8       58.16       59.55      3.70 o 
   1   3   8       85.84       82.96      4.24 o 
   2   3   8       26.34       29.37      3.10 o 
   3   3   8        1.37        0.64      1.34 o 
   4   3   8      113.15      104.48      4.82 o 
   5   3   8      113.96      122.35      4.18 o 
   6   3   8       54.57       59.28      3.29 o 
   7   3   8      134.39      118.62      4.63 o 
   8   3   8        0.01        0.49      1.24 o 
   9   3   8       30.43       31.97      3.54 o 
  10   3   8       39.59       39.40      4.08 o 
  11   3   8        2.16        3.69      2.17 o 
 -12   4   8       25.59       28.73      3.82 o 
 -11   4   8        5.52        3.76      2.04 o 
 -10   4   8       12.37       10.13      2.50 o 
  -9   4   8        0.12        1.47      1.64 o 
  -8   4   8       65.99       63.17      4.47 o 
  -7   4   8       26.30       31.56      3.44 o 
  -6   4   8        7.70        6.92      1.60 o 
  -5   4   8       16.43       16.12      2.05 o 
  -4   4   8        3.94        5.34      1.49 o 
  -3   4   8       91.81       76.73      4.24 o 
  -2   4   8        8.60        9.15      2.01 o 
  -1   4   8       25.43       32.94      3.19 o 
   0   4   8       12.47        8.81      1.97 o 
   1   4   8        9.63       13.86      2.34 o 
   2   4   8      118.51      103.39      4.70 o 
   3   4   8       40.14       36.83      3.41 o 
   4   4   8       25.86       28.33      3.21 o 
   5   4   8       74.10       70.27      3.38 o 
   6   4   8       36.88       38.22      2.92 o 
   7   4   8        1.05        3.58      1.93 o 
   8   4   8        3.72        2.24      1.76 o 
   9   4   8        3.46        3.88      1.78 o 
  10   4   8       19.03       17.26      3.08 o 
 -11   5   8       15.40       16.42      3.24 o 
 -10   5   8       57.01       53.42      4.70 o 
  -9   5   8        0.62        2.65      1.78 o 
  -8   5   8       43.00       41.17      3.91 o 
  -7   5   8       82.05       76.93      4.60 o 
  -6   5   8        0.10        1.43      1.59 o 
  -5   5   8      222.64      207.10      6.78 o 
  -4   5   8       89.28       97.55      3.81 o 
  -3   5   8        6.60        7.35      1.98 o 
  -2   5   8       29.98       29.29      3.10 o 
  -1   5   8        3.89        4.16      1.65 o 
   0   5   8       33.70       37.94      3.46 o 
   1   5   8        1.03        0.39      1.23 o 
   2   5   8        3.64        4.93      1.78 o 
   3   5   8      243.34      238.87      7.18 o 
   4   5   8       17.82       23.33      3.00 o 
   5   5   8        1.30       -0.34      1.47 o 
   6   5   8       20.48       22.27      3.06 o 
   7   5   8        3.46        4.94      1.87 o 
   8   5   8        2.87        4.19      1.82 o 
   9   5   8       14.19       14.31      2.80 o 
 -10   6   8       21.51       24.99      3.64 o 
  -9   6   8       18.53       21.65      3.26 o 
  -8   6   8        0.23        2.96      1.83 o 
  -7   6   8       11.39       17.58      2.75 o 
  -6   6   8       19.44       19.59      2.91 o 
  -5   6   8        1.35        3.29      1.74 o 
  -4   6   8       61.88       67.39      4.25 o 
  -3   6   8       29.35       27.38      4.67 o 
  -2   6   8        0.32        2.57      1.94 o 
  -1   6   8       57.36       58.58      4.02 o 
   0   6   8      102.60      106.21      4.99 o 
   1   6   8       47.07       49.39      3.86 o 
   2   6   8       61.10       62.22      4.01 o 
   3   6   8       62.48       62.99      6.50 o 
   4   6   8        0.94        4.98      2.75 o 
   5   6   8       57.33       52.61      6.03 o 
   6   6   8        1.50        1.48      1.67 o 
   7   6   8       55.43       61.30      4.66 o 
   8   6   8       24.39       25.16      3.49 o 
  -8   7   8        4.15        5.02      2.25 o 
  -7   7   8       22.62       22.02      3.29 o 
  -6   7   8       15.84       20.96      3.01 o 
  -5   7   8       57.32       61.41      4.53 o 
  -4   7   8        0.93        1.35      1.93 o 
  -3   7   8        0.33        1.50      2.44 o 
  -2   7   8       30.44       39.18      7.36 o 
  -1   7   8        2.99        1.68      2.06 o 
   0   7   8       18.86       21.65      3.23 o 
   1   7   8        7.11        3.81      2.98 o 
   2   7   8        0.16        1.74      2.83 o 
   3   7   8       14.07       13.48      4.12 o 
   4   7   8       17.37       22.70      5.19 o 
   5   7   8       24.17       23.03      4.51 o 
   6   7   8        0.61        1.54      1.68 o 
   7   7   8       23.22       26.74      3.64 o 
  -6   8   8        4.84        7.53      2.39 o 
  -5   8   8       21.17       19.03      3.03 o 
  -4   8   8       41.56       47.01      4.86 o 
  -3   8   8       25.32       38.74      5.50 o 
  -2   8   8        0.96        5.41      3.68 o 
   2   8   8       18.65       22.94      6.06 o 
   3   8   8       14.93       12.78      3.59 o 
   4   8   8       29.15       37.49      5.55 o 
   5   8   8       25.85       29.57      5.43 o 
 -11   1   9        7.14        8.37      2.18 o 
 -10   1   9        3.46        4.02      1.57 o 
  -9   1   9        0.53        1.26      1.29 o 
  -8   1   9      167.54      157.94      5.14 o 
  -7   1   9       85.81       73.73      4.00 o 
  -6   1   9       52.07       57.28      3.39 o 
  -5   1   9       49.60       47.75      4.00 o 
  -4   1   9       19.51       18.74      2.84 o 
  -3   1   9      161.91      157.59      7.28 o 
  -2   1   9       12.58       13.94      2.51 o 
  -1   1   9       50.12       54.01      4.13 o 
   0   1   9      422.14      398.27      9.38 o 
   1   1   9        0.00       -0.46      1.31 o 
   2   1   9      284.62      266.82      7.76 o 
   3   1   9      128.74      120.10      5.32 o 
   4   1   9       12.52       12.79      2.32 o 
   5   1   9       25.15       27.11      3.19 o 
   6   1   9       34.53       41.96      3.91 o 
   7   1   9        1.15        2.11      1.55 o 
   8   1   9        2.81        5.80      1.60 o 
   9   1   9        1.67        2.83      1.42 o 
 -11   2   9        0.11        1.19      1.90 o 
 -10   2   9       10.05       11.17      2.64 o 
  -9   2   9       24.74       31.04      2.92 o 
  -8   2   9        5.16        4.91      1.63 o 
  -7   2   9       73.31       73.03      3.62 o 
  -6   2   9        6.82        7.69      1.88 o 
  -5   2   9       72.77       66.39      4.50 o 
  -4   2   9       67.32       63.61      4.36 o 
  -3   2   9        0.62        0.54      1.29 o 
  -2   2   9      147.76      132.32      5.54 o 
  -1   2   9      246.33      239.18      8.06 o 
   0   2   9        4.55        4.03      1.70 o 
   1   2   9       43.34       35.92      3.54 o 
   2   2   9       39.57       36.68      3.56 o 
   3   2   9       41.13       38.22      3.69 o 
   4   2   9        4.26        6.61      1.87 o 
   5   2   9       30.70       25.83      3.14 o 
   6   2   9       61.85       66.34      4.44 o 
   7   2   9       27.55       36.60      3.79 o 
   8   2   9       28.33       29.48      2.86 o 
   9   2   9        0.51        2.28      1.46 o 
 -10   3   9        2.56        5.11      2.30 o 
  -9   3   9       15.08       16.20      2.92 o 
  -8   3   9        1.62        3.68      1.56 o 
  -7   3   9        0.26        1.85      1.31 o 
  -6   3   9        0.00        1.00      1.31 o 
  -5   3   9       37.65       41.45      4.45 o 
  -4   3   9        5.74        6.43      1.95 o 
  -3   3   9       45.74       41.95      3.81 o 
  -2   3   9        0.02       -0.86      1.21 o 
  -1   3   9        2.84        7.19      1.98 o 
   0   3   9      128.02      127.52      5.49 o 
   1   3   9       34.08       40.97      3.77 o 
   2   3   9       26.03       27.97      3.22 o 
   3   3   9        6.34       10.34      2.33 o 
   4   3   9        1.59        1.71      1.56 o 
   5   3   9       60.37       59.62      4.46 o 
   6   3   9        3.08        3.21      1.67 o 
   7   3   9       20.14       20.24      2.96 o 
   8   3   9        9.02       12.55      2.32 o 
   9   3   9        1.10        1.81      2.74 o 
 -10   4   9        7.25        8.01      2.52 o 
  -9   4   9        6.12        7.52      2.29 o 
  -8   4   9       27.20       27.45      3.55 o 
  -7   4   9      111.31      108.35      5.38 o 
  -6   4   9        0.44        1.83      1.41 o 
  -5   4   9       95.04       91.47      4.92 o 
  -4   4   9      208.46      203.85      6.98 o 
  -3   4   9       82.60       80.83      4.57 o 
  -2   4   9       31.22       30.31      3.29 o 
  -1   4   9       73.58       68.66      4.44 o 
   0   4   9        0.65        1.41      1.54 o 
   1   4   9      210.39      194.79      6.84 o 
   2   4   9       31.66       33.70      3.51 o 
   3   4   9       19.45       26.88      3.24 o 
   4   4   9       54.47       61.82      4.52 o 
   5   4   9       50.34       55.08      4.37 o 
   6   4   9        0.06        1.45      1.99 o 
   7   4   9       16.87       19.56      5.74 o 
   8   4   9        0.24        1.09      2.68 o 
  -9   5   9        6.11       11.68      3.90 o 
  -8   5   9      133.04      126.75      6.09 o 
  -7   5   9       30.87       36.55      3.97 o 
  -6   5   9        3.21        4.65      2.37 o 
  -5   5   9       17.46       14.51      3.64 o 
  -4   5   9       39.94       46.63      5.81 o 
  -3   5   9       19.04       21.17      2.97 o 
  -2   5   9        1.96        2.61      1.66 o 
  -1   5   9       21.14       25.28      3.18 o 
   0   5   9      106.07      108.13      5.18 o 
   1   5   9        0.28        1.25      1.54 o 
   2   5   9       31.87       35.44      3.58 o 
   3   5   9        0.36        0.40      1.51 o 
   4   5   9        0.47        2.95      1.74 o 
   5   5   9        1.29        0.89      2.71 o 
   6   5   9       12.29       13.12      4.21 o 
   7   5   9       37.34       48.27      9.74 o 
  -7   6   9        5.38        4.05      2.12 o 
  -6   6   9        0.24       -0.56      1.90 o 
  -5   6   9        1.85        5.53      3.05 o 
  -4   6   9        0.07        0.95      2.28 o 
  -3   6   9        6.28        9.02      2.96 o 
  -2   6   9       52.66       52.93      4.91 o 
  -1   6   9       93.76       95.29      4.97 o 
   0   6   9       64.64       60.06      4.50 o 
   1   6   9       91.00       91.57      4.86 o 
   2   6   9        1.30        3.06      1.85 o 
   3   6   9        3.40        4.24      2.90 o 
   4   6   9        9.18        8.01      3.64 o 
   5   6   9        0.44       -1.22      2.98 o 
  -5   7   9       24.91       26.54      5.13 o 
  -4   7   9        6.76        6.48      3.22 o 
  -3   7   9       27.38       29.30      5.04 o 
  -2   7   9       12.87       13.11      3.48 o 
  -1   7   9       12.11       19.59      3.97 o 
   0   7   9       11.81       12.56      2.85 o 
   1   7   9        2.95        4.85      3.13 o 
   2   7   9       63.07       67.82      7.17 o 
   3   7   9       47.17       51.37      6.73 o 
  -9   0  10       90.90       86.02      6.31 o 
  -8   0  10        9.34       14.90      4.12 o 
  -7   0  10      219.68      192.53     10.33 o 
  -6   0  10        3.16        1.63      2.49 o 
  -5   0  10       85.74       85.55      6.89 o 
  -4   0  10        8.28        9.65      3.17 o 
  -3   0  10      111.50      100.68      7.34 o 
  -2   0  10      327.55      313.56     12.62 o 
  -1   0  10        4.90        6.09      2.98 o 
   0   0  10       48.21       51.19      6.20 o 
   1   0  10       46.79       50.19     10.61 o 
   2   0  10        2.65        3.61      2.71 o 
   3   0  10       46.63       38.72      5.57 o 
   4   0  10        2.51        4.79      2.74 o 
   5   0  10      153.90      163.42      9.72 o 
   6   0  10      166.50      154.55      9.40 o 
   7   0  10       13.81       19.85      4.65 o 
  -9   1  10        1.55        4.91      1.93 o 
  -8   1  10        3.04        3.82      2.00 o 
  -7   1  10       14.49       16.03      2.84 o 
  -6   1  10       18.39       22.28      3.19 o 
  -5   1  10        6.02        7.10      2.04 o 
  -4   1  10        5.63       10.36      2.32 o 
  -3   1  10       56.40       55.63      4.44 o 
  -2   1  10        0.00        0.50      1.49 o 
  -1   1  10        0.42        0.94      1.36 o 
   0   1  10        1.45        1.02      1.47 o 
   1   1  10       43.31       46.50      4.24 o 
   2   1  10       45.95       44.14      4.13 o 
   3   1  10       41.79       40.70      4.03 o 
   4   1  10       18.10       23.23      3.24 o 
   5   1  10        2.91        5.02      2.07 o 
   6   1  10        6.23       11.14      2.51 o 
  -8   2  10       28.12       34.20      4.53 o 
  -7   2  10       15.88       16.17      2.92 o 
  -6   2  10       26.16       25.78      3.44 o 
  -5   2  10      200.34      201.96      7.32 o 
  -4   2  10       50.45       64.89      4.81 o 
  -3   2  10        2.21        2.67      1.64 o 
  -2   2  10       46.44       49.34      4.23 o 
  -1   2  10       41.32       33.05      3.73 o 
   0   2  10       37.25       41.50      4.02 o 
   1   2  10        4.21        6.55      1.95 o 
   2   2  10       11.89       16.61      2.80 o 
   3   2  10      171.42      173.29      6.86 o 
   4   2  10       15.45       18.61      2.99 o 
   5   2  10        7.19        8.25      2.22 o 
   6   2  10       11.12       12.31      2.70 o 
  -7   3  10        6.23        8.07      2.82 o 
  -6   3  10       12.72       13.72      2.78 o 
  -5   3  10        8.60       10.27      2.40 o 
  -4   3  10       52.42       53.26      4.46 o 
  -3   3  10       12.16       13.13      2.57 o 
  -2   3  10       30.19       35.98      3.82 o 
  -1   3  10      183.13      179.08      6.87 o 
   0   3  10       64.10       65.39      4.78 o 
   1   3  10        6.07        8.95      2.24 o 
   2   3  10       15.07       18.12      2.90 o 
   3   3  10       46.50       49.38      4.48 o 
   4   3  10       63.41       56.27      4.71 o 
   5   3  10        6.31        5.44      2.29 o 
  -6   4  10        3.97        2.07      2.49 o 
  -5   4  10        3.92        6.64      2.16 o 
  -4   4  10       61.88       53.99      4.57 o 
  -3   4  10       18.12       21.54      3.13 o 
  -2   4  10        0.45        2.18      1.69 o 
  -1   4  10       13.76       18.48      2.88 o 
   0   4  10       17.61       23.31      3.24 o 
   1   4  10       23.04       23.84      3.28 o 
   2   4  10        1.93        4.76      2.02 o 
   3   4  10        2.21        3.72      1.99 o 
   4   4  10       21.79       21.63      3.32 o 
  -5   5  10        2.92        1.30      2.52 o 
  -4   5  10       22.02       28.93      4.10 o 
  -3   5  10       19.91       29.25      3.62 o 
  -2   5  10        3.45        5.35      2.11 o 
  -1   5  10       33.70       39.45      4.02 o 
   0   5  10       20.66       19.33      3.09 o 
   1   5  10        1.17        2.92      1.99 o 
   2   5  10       47.68       51.50      4.61 o 
   3   5  10        0.23        0.89      2.00 o 
  -4   1  11       80.32       73.52      8.66 o 
  -3   1  11        0.44        1.76      2.21 o 
  -2   1  11       16.97       17.58      3.27 o 
  -1   1  11      164.71      154.40      6.94 o 
   0   1  11        9.70        9.09      2.63 o 
   1   1  11      148.32      143.01      7.70 o 
  -2   2  11       11.89       13.12      2.89 o 
  -1   2  11        2.90        4.18      2.13 o 
   0   2  11       24.43       25.40      3.67 o 
                                                 
